# Supplementary material for: Eukaryotic virus composition can predict the efficiency of carbon export in the global ocean
Source: iScience. 2020 Dec 29;24(1):102002. doi: 10.1016/j.isci.2020.102002 (PMC7811142; doi:10.1016/j.isci.2020.102002)
Supplement: Document S2. Data S1 and S2 [file mmc2.xlsx]

## Sheet: Data1
Supplemental Data 1. VIP scores and regression coefficients in the PLS model of CEE for NCLDV polB, RNA virus RdRP and ssDNA virusRep along with their taxonomic assignment, Related to Figure 3.
Sequence	VIP score	Regression coefficient	LCA taxid	LCA name	Lineage
rdrp_77677810	5.1629	-0.00643057	464095	Picornavirales	root;Viruses;ssRNA viruses;ssRNA positive-strand viruses, no DNA stage;Picornavirales
polb_OM.RGC.v1.013433452	4.88372	0.00683097	8888885	Megaviridae	root;Viruses;dsDNA viruses, no RNA stage;NCLDV;Megaviridae
rdrp_36496887	4.51313	0.00843267	1922534	Beihai picorna-like virus 106	root;Viruses;ssRNA viruses;ssRNA positive-strand viruses, no DNA stage;Picornavirales;Beihai picorna-like virus 106
rdrp_84897402	4.07809	-0.0036523	464095	Picornavirales	root;Viruses;ssRNA viruses;ssRNA positive-strand viruses, no DNA stage;Picornavirales
rdrp_8855752	3.67455	0.0094847	464095	Picornavirales	root;Viruses;ssRNA viruses;ssRNA positive-strand viruses, no DNA stage;Picornavirales
rdrp_35713768	3.65377	0.007014	11012	Partitiviridae	root;Viruses;dsRNA viruses;Partitiviridae
polb_OM.RGC.v1.000495602	3.49823	-0.00644676	10486	Iridoviridae	root;Viruses;dsDNA viruses, no RNA stage;NCLDV;Iridoviridae
rdrp_9164163	3.30486	0.00814826	464095	Picornavirales	root;Viruses;ssRNA viruses;ssRNA positive-strand viruses, no DNA stage;Picornavirales
polb_OM.RGC.v1.000200745	3.18887	0.00396562	10501	Phycodnaviridae	root;Viruses;dsDNA viruses, no RNA stage;NCLDV;Phycodnaviridae
rdrp_54294427	3.18392	0.00802416	464095	Picornavirales	root;Viruses;ssRNA viruses;ssRNA positive-strand viruses, no DNA stage;Picornavirales
rdrp_32150309	3.15241	0.00663156	674971	Aurantiochytrium single-stranded RNA virus 01	root;Viruses;ssRNA viruses;ssRNA positive-strand viruses, no DNA stage;Picornavirales;unassigned Picornavirales;Labyrnavirus;Aurantiochytrium single-stranded RNA virus 01
polb_OM.RGC.v1.000054135	3.1041	-0.000670329	8888885	Megaviridae	root;Viruses;dsDNA viruses, no RNA stage;NCLDV;Megaviridae
polb_OM.RGC.v1.000172102	3.07698	0.00616958	8888885	Megaviridae	root;Viruses;dsDNA viruses, no RNA stage;NCLDV;Megaviridae
rdrp_32150057	3.05432	0.00659558	464095	Picornavirales	root;Viruses;ssRNA viruses;ssRNA positive-strand viruses, no DNA stage;Picornavirales
polb_OM.RGC.v1.000236849	3.05069	-0.00524097	10501	Phycodnaviridae	root;Viruses;dsDNA viruses, no RNA stage;NCLDV;Phycodnaviridae
polb_OM.RGC.v1.000239928	3.04714	0.00113247	10501	Phycodnaviridae	root;Viruses;dsDNA viruses, no RNA stage;NCLDV;Phycodnaviridae
polb_OM.RGC.v1.010288541	3.03492	0.00452899	10501	Phycodnaviridae	root;Viruses;dsDNA viruses, no RNA stage;NCLDV;Phycodnaviridae
polb_OM.RGC.v1.000230224	2.99418	0.00304538	10501	Phycodnaviridae	root;Viruses;dsDNA viruses, no RNA stage;NCLDV;Phycodnaviridae
polb_OM.RGC.v1.000229407	2.97417	0.00163957	10501	Phycodnaviridae	root;Viruses;dsDNA viruses, no RNA stage;NCLDV;Phycodnaviridae
polb_OM.RGC.v1.000079111	2.88311	0.00437119	8888885	Megaviridae	root;Viruses;dsDNA viruses, no RNA stage;NCLDV;Megaviridae
polb_OM.RGC.v1.003319665	2.88032	0.00428023	8888885	Megaviridae	root;Viruses;dsDNA viruses, no RNA stage;NCLDV;Megaviridae
rdrp_9164160	2.8385	0.00669289	1922629	Beihai picorna-like virus 81	root;Viruses;ssRNA viruses;ssRNA positive-strand viruses, no DNA stage;Picornavirales;Beihai picorna-like virus 81
polb_OM.RGC.v1.000194282	2.81421	0.00297107	10501	Phycodnaviridae	root;Viruses;dsDNA viruses, no RNA stage;NCLDV;Phycodnaviridae
polb_OM.RGC.v1.000042601	2.79021	0.0041611	8888885	Megaviridae	root;Viruses;dsDNA viruses, no RNA stage;NCLDV;Megaviridae
rdrp_30787766	2.78138	0.00463354	464095	Picornavirales	root;Viruses;ssRNA viruses;ssRNA positive-strand viruses, no DNA stage;Picornavirales
polb_OM.RGC.v1.001175669	2.75214	0.00437358	8888885	Megaviridae	root;Viruses;dsDNA viruses, no RNA stage;NCLDV;Megaviridae
polb_OM.RGC.v1.000161220	2.74488	0.00509835	8888885	Megaviridae	root;Viruses;dsDNA viruses, no RNA stage;NCLDV;Megaviridae
polb_OM.RGC.v1.000249217	2.73662	0.0046417	10501	Phycodnaviridae	root;Viruses;dsDNA viruses, no RNA stage;NCLDV;Phycodnaviridae
rep_38177659	2.73537	0.00210803	742914	suggested genus Cyclovirus	root;Viruses;ssDNA viruses;Circoviridae;unclassified Circoviridae;suggested genus Cyclovirus
polb_OM.RGC.v1.000844241	2.69479	-0.00409014	10486	Iridoviridae	root;Viruses;dsDNA viruses, no RNA stage;NCLDV;Iridoviridae
polb_OM.RGC.v1.000159717	2.67823	0.00580536	10501	Phycodnaviridae	root;Viruses;dsDNA viruses, no RNA stage;NCLDV;Phycodnaviridae
polb_OM.RGC.v1.015907472	2.66424	0.00306891	10501	Phycodnaviridae	root;Viruses;dsDNA viruses, no RNA stage;NCLDV;Phycodnaviridae
rdrp_59731273	2.63623	-0.0053019	1795648	Picornavirales Tottori-HG1	root;Viruses;ssRNA viruses;ssRNA positive-strand viruses, no DNA stage;Picornavirales;unclassified Picornavirales;Picornavirales Tottori-HG1
polb_OM.RGC.v1.000251540	2.61584	-0.00641037	10501	Phycodnaviridae	root;Viruses;dsDNA viruses, no RNA stage;NCLDV;Phycodnaviridae
rdrp_8626697	2.61477	0.00677007	464095	Picornavirales	root;Viruses;ssRNA viruses;ssRNA positive-strand viruses, no DNA stage;Picornavirales
rdrp_33049404	2.57246	0.00533659	464095	Picornavirales	root;Viruses;ssRNA viruses;ssRNA positive-strand viruses, no DNA stage;Picornavirales
polb_OM.RGC.v1.001064263	2.56352	0.00350842	10501	Phycodnaviridae	root;Viruses;dsDNA viruses, no RNA stage;NCLDV;Phycodnaviridae
polb_OM.RGC.v1.000061559	2.56263	0.00324823	8888885	Megaviridae	root;Viruses;dsDNA viruses, no RNA stage;NCLDV;Megaviridae
polb_OM.RGC.v1.007771300	2.54476	0.00423779	10501	Phycodnaviridae	root;Viruses;dsDNA viruses, no RNA stage;NCLDV;Phycodnaviridae
polb_OM.RGC.v1.000248170	2.51246	0.000985177	10501	Phycodnaviridae	root;Viruses;dsDNA viruses, no RNA stage;NCLDV;Phycodnaviridae
polb_OM.RGC.v1.013294654	2.51218	0.00567835	10501	Phycodnaviridae	root;Viruses;dsDNA viruses, no RNA stage;NCLDV;Phycodnaviridae
polb_OM.RGC.v1.000079078	2.47765	-0.00443681	8888885	Megaviridae	root;Viruses;dsDNA viruses, no RNA stage;NCLDV;Megaviridae
polb_OM.RGC.v1.000249074	2.47195	-0.000695193	10501	Phycodnaviridae	root;Viruses;dsDNA viruses, no RNA stage;NCLDV;Phycodnaviridae
rdrp_32202687	2.45576	0.00387048	464095	Picornavirales	root;Viruses;ssRNA viruses;ssRNA positive-strand viruses, no DNA stage;Picornavirales
rdrp_35179764	2.44937	0.00535265	1922556	Beihai picorna-like virus 14	root;Viruses;ssRNA viruses;ssRNA positive-strand viruses, no DNA stage;Picornavirales;Beihai picorna-like virus 14
polb_OM.RGC.v1.004312996	2.43605	0.00151912	10501	Phycodnaviridae	root;Viruses;dsDNA viruses, no RNA stage;NCLDV;Phycodnaviridae
rdrp_36505302	2.42465	0.00314381	464095	Picornavirales	root;Viruses;ssRNA viruses;ssRNA positive-strand viruses, no DNA stage;Picornavirales
polb_OM.RGC.v1.000503865	2.40567	0.00244728	10501	Phycodnaviridae	root;Viruses;dsDNA viruses, no RNA stage;NCLDV;Phycodnaviridae
polb_OM.RGC.v1.002035391	2.40452	0.00112695	10501	Phycodnaviridae	root;Viruses;dsDNA viruses, no RNA stage;NCLDV;Phycodnaviridae
polb_OM.RGC.v1.004775027	2.38599	-0.00385991	8888885	Megaviridae	root;Viruses;dsDNA viruses, no RNA stage;NCLDV;Megaviridae
polb_OM.RGC.v1.000073352	2.36817	-0.000308892	10501	Phycodnaviridae	root;Viruses;dsDNA viruses, no RNA stage;NCLDV;Phycodnaviridae
polb_OM.RGC.v1.014364115	2.36347	0.003362	8888885	Megaviridae	root;Viruses;dsDNA viruses, no RNA stage;NCLDV;Megaviridae
polb_OM.RGC.v1.000396610	2.35841	0.00330354	8888885	Megaviridae	root;Viruses;dsDNA viruses, no RNA stage;NCLDV;Megaviridae
polb_OM.RGC.v1.000435873	2.35819	0.00127646	10501	Phycodnaviridae	root;Viruses;dsDNA viruses, no RNA stage;NCLDV;Phycodnaviridae
rdrp_107558617	2.35131	-0.00551844	464095	Picornavirales	root;Viruses;ssRNA viruses;ssRNA positive-strand viruses, no DNA stage;Picornavirales
polb_OM.RGC.v1.007102163	2.33904	0.00353538	8888885	Megaviridae	root;Viruses;dsDNA viruses, no RNA stage;NCLDV;Megaviridae
polb_OM.RGC.v1.000079365	2.33583	0.00177295	8888885	Megaviridae	root;Viruses;dsDNA viruses, no RNA stage;NCLDV;Megaviridae
rdrp_42335229	2.30948	-0.00538894	291484	Hepeviridae	root;Viruses;ssRNA viruses;ssRNA positive-strand viruses, no DNA stage;Hepeviridae
rdrp_49554577	2.28896	-0.00463021	1922631	Beihai picorna-like virus 83	root;Viruses;ssRNA viruses;ssRNA positive-strand viruses, no DNA stage;Picornavirales;Beihai picorna-like virus 83
polb_OM.RGC.v1.000328966	2.26592	0.0021208	8888885	Megaviridae	root;Viruses;dsDNA viruses, no RNA stage;NCLDV;Megaviridae
polb_OM.RGC.v1.015514497	2.259	0.00350691	8888885	Megaviridae	root;Viruses;dsDNA viruses, no RNA stage;NCLDV;Megaviridae
polb_OM.RGC.v1.007503502	2.23314	0.00109396	8888885	Megaviridae	root;Viruses;dsDNA viruses, no RNA stage;NCLDV;Megaviridae
rdrp_105714054	2.21482	-0.00509459	464095	Picornavirales	root;Viruses;ssRNA viruses;ssRNA positive-strand viruses, no DNA stage;Picornavirales
polb_OM.RGC.v1.000912507	2.20814	0.00128977	8888885	Megaviridae	root;Viruses;dsDNA viruses, no RNA stage;NCLDV;Megaviridae
polb_OM.RGC.v1.000030837	2.19888	0.00212191	8888885	Megaviridae	root;Viruses;dsDNA viruses, no RNA stage;NCLDV;Megaviridae
polb_OM.RGC.v1.000110630	2.18604	-0.00455186	8888885	Megaviridae	root;Viruses;dsDNA viruses, no RNA stage;NCLDV;Megaviridae
polb_OM.RGC.v1.000026723	2.18112	-0.00251194	8888885	Megaviridae	root;Viruses;dsDNA viruses, no RNA stage;NCLDV;Megaviridae
polb_OM.RGC.v1.002503270	2.17482	0.00301531	10501	Phycodnaviridae	root;Viruses;dsDNA viruses, no RNA stage;NCLDV;Phycodnaviridae
polb_OM.RGC.v1.003580241	2.17044	0.00391687	8888885	Megaviridae	root;Viruses;dsDNA viruses, no RNA stage;NCLDV;Megaviridae
polb_OM.RGC.v1.001527691	2.11988	0.00432205	8888885	Megaviridae	root;Viruses;dsDNA viruses, no RNA stage;NCLDV;Megaviridae
polb_OM.RGC.v1.002682999	2.11109	0.00234487	8888885	Megaviridae	root;Viruses;dsDNA viruses, no RNA stage;NCLDV;Megaviridae
polb_OM.RGC.v1.003145223	2.09449	-0.00343313	8888885	Megaviridae	root;Viruses;dsDNA viruses, no RNA stage;NCLDV;Megaviridae
polb_OM.RGC.v1.004804559	2.07246	0.00482799	8888885	Megaviridae	root;Viruses;dsDNA viruses, no RNA stage;NCLDV;Megaviridae
polb_OM.RGC.v1.000673383	2.07123	-0.00429033	8888885	Megaviridae	root;Viruses;dsDNA viruses, no RNA stage;NCLDV;Megaviridae
polb_OM.RGC.v1.000061999	2.05836	0.00318855	8888885	Megaviridae	root;Viruses;dsDNA viruses, no RNA stage;NCLDV;Megaviridae
polb_OM.RGC.v1.008001141	2.05652	0.00292799	8888885	Megaviridae	root;Viruses;dsDNA viruses, no RNA stage;NCLDV;Megaviridae
polb_OM.RGC.v1.000232032	2.05346	-0.00172418	10501	Phycodnaviridae	root;Viruses;dsDNA viruses, no RNA stage;NCLDV;Phycodnaviridae
polb_OM.RGC.v1.000240662	2.04418	-0.00392067	10501	Phycodnaviridae	root;Viruses;dsDNA viruses, no RNA stage;NCLDV;Phycodnaviridae
rdrp_77677770	2.04216	-0.00354283	1213422	Ferret hepatitis E virus	root;Viruses;ssRNA viruses;ssRNA positive-strand viruses, no DNA stage;Hepeviridae;Orthohepevirus;Orthohepevirus A;Hepatitis E virus;Ferret hepatitis E virus
polb_OM.RGC.v1.000073545	2.0275	-0.00219758	8888885	Megaviridae	root;Viruses;dsDNA viruses, no RNA stage;NCLDV;Megaviridae
polb_OM.RGC.v1.000490625	2.02559	0.00325873	8888885	Megaviridae	root;Viruses;dsDNA viruses, no RNA stage;NCLDV;Megaviridae
polb_OM.RGC.v1.000129518	2.02281	0.00193151	8888885	Megaviridae	root;Viruses;dsDNA viruses, no RNA stage;NCLDV;Megaviridae
polb_OM.RGC.v1.007423474	2.00843	-0.00407139	8888885	Megaviridae	root;Viruses;dsDNA viruses, no RNA stage;NCLDV;Megaviridae
polb_OM.RGC.v1.012604446	1.99974	0.00212449	8888885	Megaviridae	root;Viruses;dsDNA viruses, no RNA stage;NCLDV;Megaviridae
polb_OM.RGC.v1.010203762	1.99332	-0.00538515	8888885	Megaviridae	root;Viruses;dsDNA viruses, no RNA stage;NCLDV;Megaviridae
rdrp_90058638	1.98965	-0.00517889	37960	unclassified Partitiviridae	root;Viruses;dsRNA viruses;Partitiviridae;unclassified Partitiviridae
polb_OM.RGC.v1.000651832	1.98175	0.000819013	8888885	Megaviridae	root;Viruses;dsDNA viruses, no RNA stage;NCLDV;Megaviridae
polb_OM.RGC.v1.010530462	1.97652	-0.0051266	8888885	Megaviridae	root;Viruses;dsDNA viruses, no RNA stage;NCLDV;Megaviridae
polb_OM.RGC.v1.001058750	1.97102	0.00187288	8888885	Megaviridae	root;Viruses;dsDNA viruses, no RNA stage;NCLDV;Megaviridae
polb_OM.RGC.v1.001659942	1.96193	-0.00103884	8888885	Megaviridae	root;Viruses;dsDNA viruses, no RNA stage;NCLDV;Megaviridae
polb_OM.RGC.v1.010952678	1.95214	-0.00422003	8888885	Megaviridae	root;Viruses;dsDNA viruses, no RNA stage;NCLDV;Megaviridae
polb_OM.RGC.v1.010209811	1.94849	0.00254713	315393	Mimivirus	root;Viruses;dsDNA viruses, no RNA stage;NCLDV;Megaviridae;Mimivirinae-1;Mimivirus
polb_OM.RGC.v1.000663173	1.94623	-0.00596361	8888885	Megaviridae	root;Viruses;dsDNA viruses, no RNA stage;NCLDV;Megaviridae
polb_OM.RGC.v1.001143251	1.93358	0.00269756	10501	Phycodnaviridae	root;Viruses;dsDNA viruses, no RNA stage;NCLDV;Phycodnaviridae
rdrp_56725325	1.91859	-0.00350287	464095	Picornavirales	root;Viruses;ssRNA viruses;ssRNA positive-strand viruses, no DNA stage;Picornavirales
polb_OM.RGC.v1.000418593	1.90484	-0.00403661	10501	Phycodnaviridae	root;Viruses;dsDNA viruses, no RNA stage;NCLDV;Phycodnaviridae
polb_OM.RGC.v1.000492984	1.89806	-0.00221365	8888885	Megaviridae	root;Viruses;dsDNA viruses, no RNA stage;NCLDV;Megaviridae
polb_OM.RGC.v1.000017697	1.89311	-0.00524188	8888885	Megaviridae	root;Viruses;dsDNA viruses, no RNA stage;NCLDV;Megaviridae
polb_OM.RGC.v1.012074274	1.89133	-0.0015336	8888885	Megaviridae	root;Viruses;dsDNA viruses, no RNA stage;NCLDV;Megaviridae
polb_OM.RGC.v1.005212923	1.8905	-0.0036435	8888885	Megaviridae	root;Viruses;dsDNA viruses, no RNA stage;NCLDV;Megaviridae
polb_OM.RGC.v1.000205020	1.88579	-0.00157772	10501	Phycodnaviridae	root;Viruses;dsDNA viruses, no RNA stage;NCLDV;Phycodnaviridae
polb_OM.RGC.v1.000452015	1.8765	-0.00428627	8888885	Megaviridae	root;Viruses;dsDNA viruses, no RNA stage;NCLDV;Megaviridae
rdrp_37440625	1.87092	0.00369618	296210	Penicillium stoloniferum virus F	root;Viruses;dsRNA viruses;Partitiviridae;Gammapartitivirus;Penicillium stoloniferum virus F
polb_OM.RGC.v1.002286897	1.85238	-0.00305685	8888885	Megaviridae	root;Viruses;dsDNA viruses, no RNA stage;NCLDV;Megaviridae
polb_OM.RGC.v1.002578383	1.85001	0.00327927	8888885	Megaviridae	root;Viruses;dsDNA viruses, no RNA stage;NCLDV;Megaviridae
polb_OM.RGC.v1.015245849	1.83612	0.00320284	8888885	Megaviridae	root;Viruses;dsDNA viruses, no RNA stage;NCLDV;Megaviridae
polb_OM.RGC.v1.000221245	1.83547	7.77147e-05	10501	Phycodnaviridae	root;Viruses;dsDNA viruses, no RNA stage;NCLDV;Phycodnaviridae
polb_OM.RGC.v1.000070477	1.82369	-0.00102406	8888885	Megaviridae	root;Viruses;dsDNA viruses, no RNA stage;NCLDV;Megaviridae
polb_OM.RGC.v1.000231911	1.79118	-0.00302746	10501	Phycodnaviridae	root;Viruses;dsDNA viruses, no RNA stage;NCLDV;Phycodnaviridae
polb_OM.RGC.v1.001386278	1.78529	0.00200548	8888885	Megaviridae	root;Viruses;dsDNA viruses, no RNA stage;NCLDV;Megaviridae
polb_OM.RGC.v1.000336057	1.78137	0.002898	8888885	Megaviridae	root;Viruses;dsDNA viruses, no RNA stage;NCLDV;Megaviridae
polb_OM.RGC.v1.005690086	1.77766	0.00204874	8888885	Megaviridae	root;Viruses;dsDNA viruses, no RNA stage;NCLDV;Megaviridae
polb_OM.RGC.v1.007730100	1.7549	-0.00255549	8888885	Megaviridae	root;Viruses;dsDNA viruses, no RNA stage;NCLDV;Megaviridae
polb_OM.RGC.v1.000127132	1.75398	0.00280006	8888885	Megaviridae	root;Viruses;dsDNA viruses, no RNA stage;NCLDV;Megaviridae
polb_OM.RGC.v1.002066033	1.74678	-0.0014688	8888885	Megaviridae	root;Viruses;dsDNA viruses, no RNA stage;NCLDV;Megaviridae
rdrp_7501593	1.74059	0.00149728	464095	Picornavirales	root;Viruses;ssRNA viruses;ssRNA positive-strand viruses, no DNA stage;Picornavirales
polb_OM.RGC.v1.002467577	1.73895	0.00107497	8888885	Megaviridae	root;Viruses;dsDNA viruses, no RNA stage;NCLDV;Megaviridae
polb_OM.RGC.v1.000230373	1.72201	0.00189703	10501	Phycodnaviridae	root;Viruses;dsDNA viruses, no RNA stage;NCLDV;Phycodnaviridae
polb_OM.RGC.v1.009636901	1.6965	-0.00209919	8888885	Megaviridae	root;Viruses;dsDNA viruses, no RNA stage;NCLDV;Megaviridae
polb_OM.RGC.v1.000071171	1.69329	-0.00269256	8888885	Megaviridae	root;Viruses;dsDNA viruses, no RNA stage;NCLDV;Megaviridae
polb_OM.RGC.v1.000234609	1.69252	0.000266268	10501	Phycodnaviridae	root;Viruses;dsDNA viruses, no RNA stage;NCLDV;Phycodnaviridae
rdrp_58847823	1.69046	0.0014126	35304	Bunyamwera virus	root;Viruses;ssRNA viruses;ssRNA negative-strand viruses;Bunyaviridae;Orthobunyavirus;Bunyamwera orthobunyavirus;Bunyamwera virus
polb_OM.RGC.v1.000069310	1.68563	-0.0045583	8888885	Megaviridae	root;Viruses;dsDNA viruses, no RNA stage;NCLDV;Megaviridae
polb_OM.RGC.v1.010735285	1.6792	0.00274543	10486	Iridoviridae	root;Viruses;dsDNA viruses, no RNA stage;NCLDV;Iridoviridae
rdrp_27815517	1.67225	-0.00267959	1522179	Asterionellopsis glacialis RNA virus	root;Viruses;ssRNA viruses;ssRNA positive-strand viruses, no DNA stage;Picornavirales;unassigned Picornavirales;Bacillarnavirus;unclassified Bacillarnavirus;Asterionellopsis glacialis RNA virus
polb_OM.RGC.v1.010161887	1.66598	0.00273021	8888885	Megaviridae	root;Viruses;dsDNA viruses, no RNA stage;NCLDV;Megaviridae
polb_OM.RGC.v1.016206853	1.65578	0.00410345	8888885	Megaviridae	root;Viruses;dsDNA viruses, no RNA stage;NCLDV;Megaviridae
polb_OM.RGC.v1.001897164	1.6478	-0.00242236	8888885	Megaviridae	root;Viruses;dsDNA viruses, no RNA stage;NCLDV;Megaviridae
polb_OM.RGC.v1.002075793	1.6376	0.0021444	8888885	Megaviridae	root;Viruses;dsDNA viruses, no RNA stage;NCLDV;Megaviridae
rdrp_90355641	1.62862	0.00193982	1923492	Wenling crustacean virus 9	root;Viruses;ssRNA viruses;ssRNA negative-strand viruses;Bunyaviridae;Wenling crustacean virus 9
polb_OM.RGC.v1.004366713	1.62611	0.00154403	8888885	Megaviridae	root;Viruses;dsDNA viruses, no RNA stage;NCLDV;Megaviridae
polb_OM.RGC.v1.014722005	1.61886	0.00359241	8888885	Megaviridae	root;Viruses;dsDNA viruses, no RNA stage;NCLDV;Megaviridae
polb_OM.RGC.v1.010046372	1.61685	0.00182615	10501	Phycodnaviridae	root;Viruses;dsDNA viruses, no RNA stage;NCLDV;Phycodnaviridae
polb_OM.RGC.v1.000157356	1.60929	-0.00200104	10501	Phycodnaviridae	root;Viruses;dsDNA viruses, no RNA stage;NCLDV;Phycodnaviridae
polb_OM.RGC.v1.001468177	1.60814	0.0025623	8888885	Megaviridae	root;Viruses;dsDNA viruses, no RNA stage;NCLDV;Megaviridae
polb_OM.RGC.v1.006655112	1.60765	-0.00440025	8888885	Megaviridae	root;Viruses;dsDNA viruses, no RNA stage;NCLDV;Megaviridae
rdrp_36326022	1.60703	0.00331975	11270	Rhabdoviridae	root;Viruses;ssRNA viruses;ssRNA negative-strand viruses;Mononegavirales;Rhabdoviridae
polb_OM.RGC.v1.000228894	1.60639	-0.00132569	8888885	Megaviridae	root;Viruses;dsDNA viruses, no RNA stage;NCLDV;Megaviridae
rdrp_17831876	1.60129	-0.00394642	37960	unclassified Partitiviridae	root;Viruses;dsRNA viruses;Partitiviridae;unclassified Partitiviridae
polb_OM.RGC.v1.002743409	1.59809	0.00141052	8888885	Megaviridae	root;Viruses;dsDNA viruses, no RNA stage;NCLDV;Megaviridae
polb_OM.RGC.v1.006112639	1.59458	-0.00248347	8888885	Megaviridae	root;Viruses;dsDNA viruses, no RNA stage;NCLDV;Megaviridae
polb_OM.RGC.v1.000122430	1.5812	-0.0014436	8888885	Megaviridae	root;Viruses;dsDNA viruses, no RNA stage;NCLDV;Megaviridae
rep_9164089	1.57965	-0.000902967	29258	ssDNA viruses	root;Viruses;ssDNA viruses
polb_OM.RGC.v1.000921386	1.57937	-0.00275141	8888885	Megaviridae	root;Viruses;dsDNA viruses, no RNA stage;NCLDV;Megaviridae
rdrp_35982349	1.57546	0.00349089	464095	Picornavirales	root;Viruses;ssRNA viruses;ssRNA positive-strand viruses, no DNA stage;Picornavirales
polb_OM.RGC.v1.016331314	1.56764	0.00411169	8888885	Megaviridae	root;Viruses;dsDNA viruses, no RNA stage;NCLDV;Megaviridae
polb_OM.RGC.v1.011965936	1.56666	0.000741571	8888885	Megaviridae	root;Viruses;dsDNA viruses, no RNA stage;NCLDV;Megaviridae
rdrp_50260324	1.56262	-0.00270405	464095	Picornavirales	root;Viruses;ssRNA viruses;ssRNA positive-strand viruses, no DNA stage;Picornavirales
polb_OM.RGC.v1.003822219	1.5625	-0.00277916	8888885	Megaviridae	root;Viruses;dsDNA viruses, no RNA stage;NCLDV;Megaviridae
polb_OM.RGC.v1.002607881	1.56198	0.00280313	8888885	Megaviridae	root;Viruses;dsDNA viruses, no RNA stage;NCLDV;Megaviridae
polb_OM.RGC.v1.005439768	1.55482	-0.00247691	10501	Phycodnaviridae	root;Viruses;dsDNA viruses, no RNA stage;NCLDV;Phycodnaviridae
polb_OM.RGC.v1.002300430	1.55436	0.00407294	8888885	Megaviridae	root;Viruses;dsDNA viruses, no RNA stage;NCLDV;Megaviridae
polb_OM.RGC.v1.007550199	1.55432	0.00403366	8888885	Megaviridae	root;Viruses;dsDNA viruses, no RNA stage;NCLDV;Megaviridae
polb_OM.RGC.v1.000495698	1.54914	-0.00219543	8888885	Megaviridae	root;Viruses;dsDNA viruses, no RNA stage;NCLDV;Megaviridae
polb_OM.RGC.v1.003270197	1.54527	-0.00358011	8888885	Megaviridae	root;Viruses;dsDNA viruses, no RNA stage;NCLDV;Megaviridae
polb_OM.RGC.v1.013849350	1.54234	0.00281734	10501	Phycodnaviridae	root;Viruses;dsDNA viruses, no RNA stage;NCLDV;Phycodnaviridae
polb_OM.RGC.v1.001445888	1.53061	-0.000564788	8888885	Megaviridae	root;Viruses;dsDNA viruses, no RNA stage;NCLDV;Megaviridae
polb_OM.RGC.v1.003562529	1.53057	0.00209553	8888885	Megaviridae	root;Viruses;dsDNA viruses, no RNA stage;NCLDV;Megaviridae
polb_OM.RGC.v1.001627561	1.51829	-0.00233797	10486	Iridoviridae	root;Viruses;dsDNA viruses, no RNA stage;NCLDV;Iridoviridae
polb_OM.RGC.v1.000088178	1.50933	0.00230024	8888885	Megaviridae	root;Viruses;dsDNA viruses, no RNA stage;NCLDV;Megaviridae
polb_OM.RGC.v1.000278122	1.50919	0.00112338	8888885	Megaviridae	root;Viruses;dsDNA viruses, no RNA stage;NCLDV;Megaviridae
polb_OM.RGC.v1.004035287	1.5018	0.00137864	8888885	Megaviridae	root;Viruses;dsDNA viruses, no RNA stage;NCLDV;Megaviridae
polb_OM.RGC.v1.005867527	1.49526	0.00242937	8888885	Megaviridae	root;Viruses;dsDNA viruses, no RNA stage;NCLDV;Megaviridae
polb_OM.RGC.v1.014978162	1.49336	0.00246522	8888885	Megaviridae	root;Viruses;dsDNA viruses, no RNA stage;NCLDV;Megaviridae
polb_OM.RGC.v1.001557307	1.48808	0.00185079	10501	Phycodnaviridae	root;Viruses;dsDNA viruses, no RNA stage;NCLDV;Phycodnaviridae
polb_OM.RGC.v1.000143106	1.48721	0.00350953	10501	Phycodnaviridae	root;Viruses;dsDNA viruses, no RNA stage;NCLDV;Phycodnaviridae
rdrp_24747727	1.48306	0.00296807	674971	Aurantiochytrium single-stranded RNA virus 01	root;Viruses;ssRNA viruses;ssRNA positive-strand viruses, no DNA stage;Picornavirales;unassigned Picornavirales;Labyrnavirus;Aurantiochytrium single-stranded RNA virus 01
polb_OM.RGC.v1.005135586	1.481	0.00156958	8888885	Megaviridae	root;Viruses;dsDNA viruses, no RNA stage;NCLDV;Megaviridae
polb_OM.RGC.v1.000187401	1.48033	-0.0010716	8888885	Megaviridae	root;Viruses;dsDNA viruses, no RNA stage;NCLDV;Megaviridae
polb_OM.RGC.v1.000518892	1.48011	0.000404671	8888885	Megaviridae	root;Viruses;dsDNA viruses, no RNA stage;NCLDV;Megaviridae
polb_OM.RGC.v1.000057033	1.48007	-0.00183223	8888885	Megaviridae	root;Viruses;dsDNA viruses, no RNA stage;NCLDV;Megaviridae
polb_OM.RGC.v1.014581166	1.47738	0.00264646	8888885	Megaviridae	root;Viruses;dsDNA viruses, no RNA stage;NCLDV;Megaviridae
polb_OM.RGC.v1.010410185	1.46126	0.00287284	8888885	Megaviridae	root;Viruses;dsDNA viruses, no RNA stage;NCLDV;Megaviridae
polb_OM.RGC.v1.004517469	1.46044	-0.000692547	8888885	Megaviridae	root;Viruses;dsDNA viruses, no RNA stage;NCLDV;Megaviridae
rep_99834938	1.45863	-0.00349351	642248	unclassified Circoviridae	root;Viruses;ssDNA viruses;Circoviridae;unclassified Circoviridae
polb_OM.RGC.v1.000233728	1.45395	0.00335312	10501	Phycodnaviridae	root;Viruses;dsDNA viruses, no RNA stage;NCLDV;Phycodnaviridae
polb_OM.RGC.v1.005342128	1.44941	0.00199339	8888885	Megaviridae	root;Viruses;dsDNA viruses, no RNA stage;NCLDV;Megaviridae
polb_OM.RGC.v1.012267088	1.44472	-0.00147109	8888885	Megaviridae	root;Viruses;dsDNA viruses, no RNA stage;NCLDV;Megaviridae
polb_OM.RGC.v1.000088733	1.44243	0.00304282	8888885	Megaviridae	root;Viruses;dsDNA viruses, no RNA stage;NCLDV;Megaviridae
rdrp_44709998	1.44082	0.00219995	1922566	Beihai picorna-like virus 23	root;Viruses;ssRNA viruses;ssRNA positive-strand viruses, no DNA stage;Picornavirales;Beihai picorna-like virus 23
polb_OM.RGC.v1.000192208	1.43617	-0.00359661	10501	Phycodnaviridae	root;Viruses;dsDNA viruses, no RNA stage;NCLDV;Phycodnaviridae
polb_OM.RGC.v1.001483726	1.43544	0.00205544	8888885	Megaviridae	root;Viruses;dsDNA viruses, no RNA stage;NCLDV;Megaviridae
polb_OM.RGC.v1.000968766	1.43148	-0.00172164	8888885	Megaviridae	root;Viruses;dsDNA viruses, no RNA stage;NCLDV;Megaviridae
polb_OM.RGC.v1.000906621	1.43138	-0.0034988	8888885	Megaviridae	root;Viruses;dsDNA viruses, no RNA stage;NCLDV;Megaviridae
rdrp_76170225	1.42964	-0.00111425	1795648	Picornavirales Tottori-HG1	root;Viruses;ssRNA viruses;ssRNA positive-strand viruses, no DNA stage;Picornavirales;unclassified Picornavirales;Picornavirales Tottori-HG1
polb_OM.RGC.v1.016142669	1.42573	0.00254662	8888885	Megaviridae	root;Viruses;dsDNA viruses, no RNA stage;NCLDV;Megaviridae
polb_OM.RGC.v1.000649086	1.42289	-0.000931191	10501	Phycodnaviridae	root;Viruses;dsDNA viruses, no RNA stage;NCLDV;Phycodnaviridae
polb_OM.RGC.v1.003224079	1.42027	-0.00206031	10501	Phycodnaviridae	root;Viruses;dsDNA viruses, no RNA stage;NCLDV;Phycodnaviridae
polb_OM.RGC.v1.000267667	1.41855	0.00194707	8888885	Megaviridae	root;Viruses;dsDNA viruses, no RNA stage;NCLDV;Megaviridae
polb_OM.RGC.v1.000027805	1.41751	0.00361522	8888885	Megaviridae	root;Viruses;dsDNA viruses, no RNA stage;NCLDV;Megaviridae
polb_OM.RGC.v1.006718499	1.41423	0.00181109	8888885	Megaviridae	root;Viruses;dsDNA viruses, no RNA stage;NCLDV;Megaviridae
polb_OM.RGC.v1.010277928	1.41421	0.00306193	8888885	Megaviridae	root;Viruses;dsDNA viruses, no RNA stage;NCLDV;Megaviridae
polb_OM.RGC.v1.004381471	1.41417	0.00115202	8888885	Megaviridae	root;Viruses;dsDNA viruses, no RNA stage;NCLDV;Megaviridae
polb_OM.RGC.v1.012259917	1.41159	0.00263103	8888885	Megaviridae	root;Viruses;dsDNA viruses, no RNA stage;NCLDV;Megaviridae
polb_OM.RGC.v1.001591242	1.41082	-0.00166645	10501	Phycodnaviridae	root;Viruses;dsDNA viruses, no RNA stage;NCLDV;Phycodnaviridae
polb_OM.RGC.v1.001004628	1.40976	-0.0010183	8888885	Megaviridae	root;Viruses;dsDNA viruses, no RNA stage;NCLDV;Megaviridae
polb_OM.RGC.v1.000088351	1.40248	-0.00297927	8888885	Megaviridae	root;Viruses;dsDNA viruses, no RNA stage;NCLDV;Megaviridae
polb_OM.RGC.v1.000905456	1.40237	0.00325152	10501	Phycodnaviridae	root;Viruses;dsDNA viruses, no RNA stage;NCLDV;Phycodnaviridae
rdrp_103795290	1.39778	-0.0031784	464095	Picornavirales	root;Viruses;ssRNA viruses;ssRNA positive-strand viruses, no DNA stage;Picornavirales
polb_OM.RGC.v1.000058987	1.39551	0.000361518	8888885	Megaviridae	root;Viruses;dsDNA viruses, no RNA stage;NCLDV;Megaviridae
polb_OM.RGC.v1.007713950	1.39485	0.00176576	8888885	Megaviridae	root;Viruses;dsDNA viruses, no RNA stage;NCLDV;Megaviridae
rdrp_32165274	1.39097	0.00323775	1926968	Bivalve RNA virus G5	root;Viruses;ssRNA viruses;ssRNA positive-strand viruses, no DNA stage;Picornavirales;Dicistroviridae;unclassified Dicistroviridae;Bivalve RNA virus G5
polb_OM.RGC.v1.000262952	1.3904	4.97513e-05	8888885	Megaviridae	root;Viruses;dsDNA viruses, no RNA stage;NCLDV;Megaviridae
polb_OM.RGC.v1.005841619	1.39018	-0.000640937	8888885	Megaviridae	root;Viruses;dsDNA viruses, no RNA stage;NCLDV;Megaviridae
rdrp_56759010	1.38243	-0.00113345	464095	Picornavirales	root;Viruses;ssRNA viruses;ssRNA positive-strand viruses, no DNA stage;Picornavirales
polb_OM.RGC.v1.008866313	1.38169	-0.00161342	8888885	Megaviridae	root;Viruses;dsDNA viruses, no RNA stage;NCLDV;Megaviridae
polb_OM.RGC.v1.002664026	1.37945	0.00240891	8888885	Megaviridae	root;Viruses;dsDNA viruses, no RNA stage;NCLDV;Megaviridae
polb_OM.RGC.v1.002750835	1.3776	0.00163538	8888885	Megaviridae	root;Viruses;dsDNA viruses, no RNA stage;NCLDV;Megaviridae
polb_OM.RGC.v1.001274286	1.37734	0.00100425	10501	Phycodnaviridae	root;Viruses;dsDNA viruses, no RNA stage;NCLDV;Phycodnaviridae
polb_OM.RGC.v1.000320572	1.377	-0.000370988	10501	Phycodnaviridae	root;Viruses;dsDNA viruses, no RNA stage;NCLDV;Phycodnaviridae
polb_OM.RGC.v1.003090476	1.36591	0.00178608	8888885	Megaviridae	root;Viruses;dsDNA viruses, no RNA stage;NCLDV;Megaviridae
polb_OM.RGC.v1.000667500	1.3638	0.000368073	8888885	Megaviridae	root;Viruses;dsDNA viruses, no RNA stage;NCLDV;Megaviridae
rdrp_36244221	1.36348	0.00335758	11270	Rhabdoviridae	root;Viruses;ssRNA viruses;ssRNA negative-strand viruses;Mononegavirales;Rhabdoviridae
polb_OM.RGC.v1.002287652	1.3605	-0.00138628	8888885	Megaviridae	root;Viruses;dsDNA viruses, no RNA stage;NCLDV;Megaviridae
polb_OM.RGC.v1.008529807	1.35368	-0.00120082	8888885	Megaviridae	root;Viruses;dsDNA viruses, no RNA stage;NCLDV;Megaviridae
rdrp_25124614	1.35105	0.00308261	674971	Aurantiochytrium single-stranded RNA virus 01	root;Viruses;ssRNA viruses;ssRNA positive-strand viruses, no DNA stage;Picornavirales;unassigned Picornavirales;Labyrnavirus;Aurantiochytrium single-stranded RNA virus 01
polb_OM.RGC.v1.000396860	1.34815	0.00316595	8888885	Megaviridae	root;Viruses;dsDNA viruses, no RNA stage;NCLDV;Megaviridae
polb_OM.RGC.v1.011192137	1.34412	0.00208837	8888885	Megaviridae	root;Viruses;dsDNA viruses, no RNA stage;NCLDV;Megaviridae
polb_OM.RGC.v1.000637579	1.34105	-0.000409377	8888885	Megaviridae	root;Viruses;dsDNA viruses, no RNA stage;NCLDV;Megaviridae
polb_OM.RGC.v1.005139239	1.34051	0.0023262	8888885	Megaviridae	root;Viruses;dsDNA viruses, no RNA stage;NCLDV;Megaviridae
polb_OM.RGC.v1.000070382	1.33791	0.00308467	8888885	Megaviridae	root;Viruses;dsDNA viruses, no RNA stage;NCLDV;Megaviridae
polb_OM.RGC.v1.013940193	1.33711	-0.00118053	8888885	Megaviridae	root;Viruses;dsDNA viruses, no RNA stage;NCLDV;Megaviridae
polb_OM.RGC.v1.005887299	1.33162	0.00290532	8888885	Megaviridae	root;Viruses;dsDNA viruses, no RNA stage;NCLDV;Megaviridae
polb_OM.RGC.v1.008408668	1.32858	-0.00269292	8888885	Megaviridae	root;Viruses;dsDNA viruses, no RNA stage;NCLDV;Megaviridae
polb_OM.RGC.v1.009998731	1.32439	-0.0010727	8888885	Megaviridae	root;Viruses;dsDNA viruses, no RNA stage;NCLDV;Megaviridae
polb_OM.RGC.v1.000767402	1.32312	0.00179094	8888885	Megaviridae	root;Viruses;dsDNA viruses, no RNA stage;NCLDV;Megaviridae
polb_OM.RGC.v1.002652025	1.32053	-0.00245562	8888885	Megaviridae	root;Viruses;dsDNA viruses, no RNA stage;NCLDV;Megaviridae
polb_OM.RGC.v1.001743853	1.31886	0.00108647	8888885	Megaviridae	root;Viruses;dsDNA viruses, no RNA stage;NCLDV;Megaviridae
polb_OM.RGC.v1.000081811	1.31785	-0.00115295	8888885	Megaviridae	root;Viruses;dsDNA viruses, no RNA stage;NCLDV;Megaviridae
polb_OM.RGC.v1.000284102	1.31717	-0.00198036	8888885	Megaviridae	root;Viruses;dsDNA viruses, no RNA stage;NCLDV;Megaviridae
polb_OM.RGC.v1.007225739	1.31579	0.000601947	8888885	Megaviridae	root;Viruses;dsDNA viruses, no RNA stage;NCLDV;Megaviridae
polb_OM.RGC.v1.015641459	1.31508	0.00375974	8888885	Megaviridae	root;Viruses;dsDNA viruses, no RNA stage;NCLDV;Megaviridae
polb_OM.RGC.v1.000124925	1.31177	-0.00222088	8888885	Megaviridae	root;Viruses;dsDNA viruses, no RNA stage;NCLDV;Megaviridae
rep_59959377	1.30743	-0.00356741	39724	Circoviridae	root;Viruses;ssDNA viruses;Circoviridae
polb_OM.RGC.v1.008622079	1.3029	0.00258596	8888885	Megaviridae	root;Viruses;dsDNA viruses, no RNA stage;NCLDV;Megaviridae
polb_OM.RGC.v1.002232767	1.29974	0.000648873	8888885	Megaviridae	root;Viruses;dsDNA viruses, no RNA stage;NCLDV;Megaviridae
polb_OM.RGC.v1.013281027	1.29959	-0.00268416	8888885	Megaviridae	root;Viruses;dsDNA viruses, no RNA stage;NCLDV;Megaviridae
polb_OM.RGC.v1.000390238	1.29727	-0.000687017	8888885	Megaviridae	root;Viruses;dsDNA viruses, no RNA stage;NCLDV;Megaviridae
polb_OM.RGC.v1.002715091	1.29537	-0.00231759	8888885	Megaviridae	root;Viruses;dsDNA viruses, no RNA stage;NCLDV;Megaviridae
polb_OM.RGC.v1.000652646	1.29463	-0.00150043	8888885	Megaviridae	root;Viruses;dsDNA viruses, no RNA stage;NCLDV;Megaviridae
polb_OM.RGC.v1.015271275	1.29133	0.00270564	8888885	Megaviridae	root;Viruses;dsDNA viruses, no RNA stage;NCLDV;Megaviridae
rep_74898118	1.29048	0.00204015	642248	unclassified Circoviridae	root;Viruses;ssDNA viruses;Circoviridae;unclassified Circoviridae
polb_OM.RGC.v1.000060893	1.29028	-0.00254592	8888885	Megaviridae	root;Viruses;dsDNA viruses, no RNA stage;NCLDV;Megaviridae
rdrp_36698781	1.28734	0.00316522	674971	Aurantiochytrium single-stranded RNA virus 01	root;Viruses;ssRNA viruses;ssRNA positive-strand viruses, no DNA stage;Picornavirales;unassigned Picornavirales;Labyrnavirus;Aurantiochytrium single-stranded RNA virus 01
polb_OM.RGC.v1.013861059	1.28692	0.000684853	8888885	Megaviridae	root;Viruses;dsDNA viruses, no RNA stage;NCLDV;Megaviridae
polb_OM.RGC.v1.000830171	1.28621	-0.00338057	8888885	Megaviridae	root;Viruses;dsDNA viruses, no RNA stage;NCLDV;Megaviridae
polb_OM.RGC.v1.002571809	1.2862	0.00105076	8888885	Megaviridae	root;Viruses;dsDNA viruses, no RNA stage;NCLDV;Megaviridae
polb_OM.RGC.v1.000179462	1.28186	-4.14241e-05	8888885	Megaviridae	root;Viruses;dsDNA viruses, no RNA stage;NCLDV;Megaviridae
polb_OM.RGC.v1.015828326	1.27876	-0.0016009	8888885	Megaviridae	root;Viruses;dsDNA viruses, no RNA stage;NCLDV;Megaviridae
rdrp_57468092	1.27342	-0.000287257	464095	Picornavirales	root;Viruses;ssRNA viruses;ssRNA positive-strand viruses, no DNA stage;Picornavirales
polb_OM.RGC.v1.000065700	1.27198	-0.00105783	8888885	Megaviridae	root;Viruses;dsDNA viruses, no RNA stage;NCLDV;Megaviridae
polb_OM.RGC.v1.000081486	1.27036	-0.00260444	8888885	Megaviridae	root;Viruses;dsDNA viruses, no RNA stage;NCLDV;Megaviridae
polb_OM.RGC.v1.013000239	1.26935	-6.11725e-05	8888885	Megaviridae	root;Viruses;dsDNA viruses, no RNA stage;NCLDV;Megaviridae
polb_OM.RGC.v1.006362867	1.26725	-0.00118827	8888885	Megaviridae	root;Viruses;dsDNA viruses, no RNA stage;NCLDV;Megaviridae
polb_OM.RGC.v1.000060884	1.2656	-0.00286682	8888885	Megaviridae	root;Viruses;dsDNA viruses, no RNA stage;NCLDV;Megaviridae
polb_OM.RGC.v1.010847573	1.26558	-0.000669116	8888885	Megaviridae	root;Viruses;dsDNA viruses, no RNA stage;NCLDV;Megaviridae
polb_OM.RGC.v1.004472615	1.26555	-0.00179588	8888885	Megaviridae	root;Viruses;dsDNA viruses, no RNA stage;NCLDV;Megaviridae
polb_OM.RGC.v1.000611300	1.26502	0.00295998	8888885	Megaviridae	root;Viruses;dsDNA viruses, no RNA stage;NCLDV;Megaviridae
polb_OM.RGC.v1.000340598	1.26457	-0.00148903	8888885	Megaviridae	root;Viruses;dsDNA viruses, no RNA stage;NCLDV;Megaviridae
polb_OM.RGC.v1.000192021	1.2627	-0.000674232	10501	Phycodnaviridae	root;Viruses;dsDNA viruses, no RNA stage;NCLDV;Phycodnaviridae
polb_OM.RGC.v1.004075531	1.26193	0.00148799	8888885	Megaviridae	root;Viruses;dsDNA viruses, no RNA stage;NCLDV;Megaviridae
polb_OM.RGC.v1.003235809	1.26181	-0.00319879	8888885	Megaviridae	root;Viruses;dsDNA viruses, no RNA stage;NCLDV;Megaviridae
polb_OM.RGC.v1.015954831	1.25497	-0.00136835	8888885	Megaviridae	root;Viruses;dsDNA viruses, no RNA stage;NCLDV;Megaviridae
rdrp_22815257	1.25396	-0.00231566	39729	Potyviridae	root;Viruses;ssRNA viruses;ssRNA positive-strand viruses, no DNA stage;Potyviridae
polb_OM.RGC.v1.016063916	1.25228	0.0017714	8888885	Megaviridae	root;Viruses;dsDNA viruses, no RNA stage;NCLDV;Megaviridae
polb_OM.RGC.v1.012976386	1.24958	0.00290001	8888885	Megaviridae	root;Viruses;dsDNA viruses, no RNA stage;NCLDV;Megaviridae
polb_OM.RGC.v1.000262411	1.24609	0.0012461	10486	Iridoviridae	root;Viruses;dsDNA viruses, no RNA stage;NCLDV;Iridoviridae
polb_OM.RGC.v1.015817052	1.23926	0.00215936	8888885	Megaviridae	root;Viruses;dsDNA viruses, no RNA stage;NCLDV;Megaviridae
polb_OM.RGC.v1.007479917	1.23616	-0.00268976	8888885	Megaviridae	root;Viruses;dsDNA viruses, no RNA stage;NCLDV;Megaviridae
polb_OM.RGC.v1.006109076	1.23608	-0.000169111	8888885	Megaviridae	root;Viruses;dsDNA viruses, no RNA stage;NCLDV;Megaviridae
polb_OM.RGC.v1.007893420	1.23588	-0.00173917	8888885	Megaviridae	root;Viruses;dsDNA viruses, no RNA stage;NCLDV;Megaviridae
polb_OM.RGC.v1.000373983	1.2358	-0.000250848	8888885	Megaviridae	root;Viruses;dsDNA viruses, no RNA stage;NCLDV;Megaviridae
polb_OM.RGC.v1.007231984	1.2356	-0.00120713	8888885	Megaviridae	root;Viruses;dsDNA viruses, no RNA stage;NCLDV;Megaviridae
polb_OM.RGC.v1.000916716	1.23481	-0.000872775	8888885	Megaviridae	root;Viruses;dsDNA viruses, no RNA stage;NCLDV;Megaviridae
polb_OM.RGC.v1.000065063	1.22991	-0.00200182	8888885	Megaviridae	root;Viruses;dsDNA viruses, no RNA stage;NCLDV;Megaviridae
polb_OM.RGC.v1.003229756	1.22305	-0.000303806	8888885	Megaviridae	root;Viruses;dsDNA viruses, no RNA stage;NCLDV;Megaviridae
polb_OM.RGC.v1.000394869	1.22121	-0.00163504	8888885	Megaviridae	root;Viruses;dsDNA viruses, no RNA stage;NCLDV;Megaviridae
polb_OM.RGC.v1.000066431	1.21717	-0.00224622	8888885	Megaviridae	root;Viruses;dsDNA viruses, no RNA stage;NCLDV;Megaviridae
rdrp_7561433	1.21698	-0.00365042	39738	Tombusviridae	root;Viruses;ssRNA viruses;ssRNA positive-strand viruses, no DNA stage;Tombusviridae
polb_OM.RGC.v1.012879743	1.215	0.001293	8888885	Megaviridae	root;Viruses;dsDNA viruses, no RNA stage;NCLDV;Megaviridae
polb_OM.RGC.v1.002383062	1.20357	0.00222396	8888885	Megaviridae	root;Viruses;dsDNA viruses, no RNA stage;NCLDV;Megaviridae
polb_OM.RGC.v1.000027600	1.20129	0.000191028	8888885	Megaviridae	root;Viruses;dsDNA viruses, no RNA stage;NCLDV;Megaviridae
polb_OM.RGC.v1.002767869	1.1961	-0.00135336	8888885	Megaviridae	root;Viruses;dsDNA viruses, no RNA stage;NCLDV;Megaviridae
polb_OM.RGC.v1.001121291	1.19598	-0.00175078	8888885	Megaviridae	root;Viruses;dsDNA viruses, no RNA stage;NCLDV;Megaviridae
polb_OM.RGC.v1.010097062	1.19586	-0.002595	8888885	Megaviridae	root;Viruses;dsDNA viruses, no RNA stage;NCLDV;Megaviridae
polb_OM.RGC.v1.002283085	1.19529	-0.00131731	8888885	Megaviridae	root;Viruses;dsDNA viruses, no RNA stage;NCLDV;Megaviridae
rdrp_21750662	1.19281	0.00259521	35301	ssRNA negative-strand viruses	root;Viruses;ssRNA viruses;ssRNA negative-strand viruses
rdrp_57563613	1.18804	-0.000172708	11051	Flavivirus	root;Viruses;ssRNA viruses;ssRNA positive-strand viruses, no DNA stage;Flaviviridae;Flavivirus
polb_OM.RGC.v1.007050072	1.18802	-0.00315888	8888885	Megaviridae	root;Viruses;dsDNA viruses, no RNA stage;NCLDV;Megaviridae
rdrp_108892655	1.18732	-0.0025252	296210	Penicillium stoloniferum virus F	root;Viruses;dsRNA viruses;Partitiviridae;Gammapartitivirus;Penicillium stoloniferum virus F
polb_OM.RGC.v1.000891427	1.18597	0.000449946	8888885	Megaviridae	root;Viruses;dsDNA viruses, no RNA stage;NCLDV;Megaviridae
polb_OM.RGC.v1.014487616	1.18436	0.00180176	8888885	Megaviridae	root;Viruses;dsDNA viruses, no RNA stage;NCLDV;Megaviridae
polb_OM.RGC.v1.000068515	1.18077	-0.000594974	8888885	Megaviridae	root;Viruses;dsDNA viruses, no RNA stage;NCLDV;Megaviridae
polb_OM.RGC.v1.000787902	1.18037	-0.00257974	8888885	Megaviridae	root;Viruses;dsDNA viruses, no RNA stage;NCLDV;Megaviridae
polb_OM.RGC.v1.002404222	1.17988	0.00198869	8888885	Megaviridae	root;Viruses;dsDNA viruses, no RNA stage;NCLDV;Megaviridae
polb_OM.RGC.v1.000058812	1.17182	0.000794157	8888885	Megaviridae	root;Viruses;dsDNA viruses, no RNA stage;NCLDV;Megaviridae
polb_OM.RGC.v1.000092177	1.16944	-0.00200472	8888885	Megaviridae	root;Viruses;dsDNA viruses, no RNA stage;NCLDV;Megaviridae
polb_OM.RGC.v1.003691836	1.16826	-0.0019691	8888885	Megaviridae	root;Viruses;dsDNA viruses, no RNA stage;NCLDV;Megaviridae
rdrp_16996831	1.16735	0.00365651	1922610	Beihai picorna-like virus 64	root;Viruses;ssRNA viruses;ssRNA positive-strand viruses, no DNA stage;Picornavirales;Beihai picorna-like virus 64
polb_OM.RGC.v1.000064883	1.16584	-0.00307876	8888885	Megaviridae	root;Viruses;dsDNA viruses, no RNA stage;NCLDV;Megaviridae
polb_OM.RGC.v1.002086079	1.16454	0.00237549	8888885	Megaviridae	root;Viruses;dsDNA viruses, no RNA stage;NCLDV;Megaviridae
polb_OM.RGC.v1.012296685	1.16266	0.00323623	933845	Bathycoccus sp. RCC1105 virus BpV	root;Viruses;dsDNA viruses, no RNA stage;NCLDV;Phycodnaviridae;YSLP-Prasinovirus-group;Prasinovirus;Prasinovirus-B;Bathycoccus sp. RCC1105 virus BpV
polb_OM.RGC.v1.006682951	1.16092	-0.000866371	8888885	Megaviridae	root;Viruses;dsDNA viruses, no RNA stage;NCLDV;Megaviridae
polb_OM.RGC.v1.001908338	1.16054	-0.00148394	8888885	Megaviridae	root;Viruses;dsDNA viruses, no RNA stage;NCLDV;Megaviridae
polb_OM.RGC.v1.000084504	1.15921	1.41932e-05	8888885	Megaviridae	root;Viruses;dsDNA viruses, no RNA stage;NCLDV;Megaviridae
polb_OM.RGC.v1.012292290	1.15505	-0.000344832	8888885	Megaviridae	root;Viruses;dsDNA viruses, no RNA stage;NCLDV;Megaviridae
polb_OM.RGC.v1.010851440	1.15389	-0.000922769	8888885	Megaviridae	root;Viruses;dsDNA viruses, no RNA stage;NCLDV;Megaviridae
rdrp_61351142	1.14968	-0.00218894	11012	Partitiviridae	root;Viruses;dsRNA viruses;Partitiviridae
polb_OM.RGC.v1.003119642	1.14784	0.000857454	8888885	Megaviridae	root;Viruses;dsDNA viruses, no RNA stage;NCLDV;Megaviridae
polb_OM.RGC.v1.004001186	1.14425	-0.00191551	8888885	Megaviridae	root;Viruses;dsDNA viruses, no RNA stage;NCLDV;Megaviridae
polb_OM.RGC.v1.016221425	1.14245	0.00204405	10486	Iridoviridae	root;Viruses;dsDNA viruses, no RNA stage;NCLDV;Iridoviridae
rdrp_51649499	1.14171	-0.00277946	35278	ssRNA positive-strand viruses, no DNA stage	root;Viruses;ssRNA viruses;ssRNA positive-strand viruses, no DNA stage
polb_OM.RGC.v1.007339703	1.14102	0.00242259	8888885	Megaviridae	root;Viruses;dsDNA viruses, no RNA stage;NCLDV;Megaviridae
polb_OM.RGC.v1.004517462	1.13843	-0.000481866	8888885	Megaviridae	root;Viruses;dsDNA viruses, no RNA stage;NCLDV;Megaviridae
polb_OM.RGC.v1.001599716	1.13631	-0.00205492	8888885	Megaviridae	root;Viruses;dsDNA viruses, no RNA stage;NCLDV;Megaviridae
polb_OM.RGC.v1.009253146	1.13029	-0.00056515	8888885	Megaviridae	root;Viruses;dsDNA viruses, no RNA stage;NCLDV;Megaviridae
polb_OM.RGC.v1.007347104	1.12936	0.00163784	10501	Phycodnaviridae	root;Viruses;dsDNA viruses, no RNA stage;NCLDV;Phycodnaviridae
polb_OM.RGC.v1.012905071	1.12889	0.00234898	8888885	Megaviridae	root;Viruses;dsDNA viruses, no RNA stage;NCLDV;Megaviridae
polb_OM.RGC.v1.011597971	1.12782	-0.000789879	8888885	Megaviridae	root;Viruses;dsDNA viruses, no RNA stage;NCLDV;Megaviridae
polb_OM.RGC.v1.000202517	1.12583	-0.000974575	10501	Phycodnaviridae	root;Viruses;dsDNA viruses, no RNA stage;NCLDV;Phycodnaviridae
polb_OM.RGC.v1.012066083	1.12493	-0.00144565	8888885	Megaviridae	root;Viruses;dsDNA viruses, no RNA stage;NCLDV;Megaviridae
polb_OM.RGC.v1.006466359	1.12436	-0.000440238	8888885	Megaviridae	root;Viruses;dsDNA viruses, no RNA stage;NCLDV;Megaviridae
polb_OM.RGC.v1.014487362	1.12301	0.00120761	8888885	Megaviridae	root;Viruses;dsDNA viruses, no RNA stage;NCLDV;Megaviridae
polb_OM.RGC.v1.007538283	1.1192	0.0015363	8888885	Megaviridae	root;Viruses;dsDNA viruses, no RNA stage;NCLDV;Megaviridae
polb_OM.RGC.v1.006736781	1.11664	-0.00106801	8888885	Megaviridae	root;Viruses;dsDNA viruses, no RNA stage;NCLDV;Megaviridae
rdrp_58838081	1.11592	7.19719e-06	1926968	Bivalve RNA virus G5	root;Viruses;ssRNA viruses;ssRNA positive-strand viruses, no DNA stage;Picornavirales;Dicistroviridae;unclassified Dicistroviridae;Bivalve RNA virus G5
polb_OM.RGC.v1.003013914	1.1148	-0.00102742	8888885	Megaviridae	root;Viruses;dsDNA viruses, no RNA stage;NCLDV;Megaviridae
polb_OM.RGC.v1.006216041	1.11427	0.00153023	8888885	Megaviridae	root;Viruses;dsDNA viruses, no RNA stage;NCLDV;Megaviridae
polb_OM.RGC.v1.000071229	1.11349	0.000670049	8888885	Megaviridae	root;Viruses;dsDNA viruses, no RNA stage;NCLDV;Megaviridae
polb_OM.RGC.v1.003304237	1.11317	0.00322323	8888885	Megaviridae	root;Viruses;dsDNA viruses, no RNA stage;NCLDV;Megaviridae
polb_OM.RGC.v1.012806587	1.10943	0.00182004	8888885	Megaviridae	root;Viruses;dsDNA viruses, no RNA stage;NCLDV;Megaviridae
polb_OM.RGC.v1.014948986	1.10535	0.00104645	8888885	Megaviridae	root;Viruses;dsDNA viruses, no RNA stage;NCLDV;Megaviridae
polb_OM.RGC.v1.009939498	1.10445	-0.00234785	8888885	Megaviridae	root;Viruses;dsDNA viruses, no RNA stage;NCLDV;Megaviridae
polb_OM.RGC.v1.010916270	1.10103	0.000812567	8888885	Megaviridae	root;Viruses;dsDNA viruses, no RNA stage;NCLDV;Megaviridae
polb_OM.RGC.v1.003116621	1.09638	0.00105151	8888885	Megaviridae	root;Viruses;dsDNA viruses, no RNA stage;NCLDV;Megaviridae
polb_OM.RGC.v1.001041167	1.09582	-0.00295251	8888885	Megaviridae	root;Viruses;dsDNA viruses, no RNA stage;NCLDV;Megaviridae
polb_OM.RGC.v1.003295563	1.09426	0.00104137	8888885	Megaviridae	root;Viruses;dsDNA viruses, no RNA stage;NCLDV;Megaviridae
polb_OM.RGC.v1.000033970	1.09188	0.00182204	8888885	Megaviridae	root;Viruses;dsDNA viruses, no RNA stage;NCLDV;Megaviridae
polb_OM.RGC.v1.009415102	1.08862	-0.000873279	8888885	Megaviridae	root;Viruses;dsDNA viruses, no RNA stage;NCLDV;Megaviridae
rep_32346243	1.08767	0.00199854	29258	ssDNA viruses	root;Viruses;ssDNA viruses
polb_OM.RGC.v1.000192105	1.08523	0.00046815	8888885	Megaviridae	root;Viruses;dsDNA viruses, no RNA stage;NCLDV;Megaviridae
polb_OM.RGC.v1.003882079	1.08217	-0.00108966	8888885	Megaviridae	root;Viruses;dsDNA viruses, no RNA stage;NCLDV;Megaviridae
polb_OM.RGC.v1.004074842	1.08059	0.00192571	8888885	Megaviridae	root;Viruses;dsDNA viruses, no RNA stage;NCLDV;Megaviridae
polb_OM.RGC.v1.011131669	1.07962	-0.00131877	8888885	Megaviridae	root;Viruses;dsDNA viruses, no RNA stage;NCLDV;Megaviridae
polb_OM.RGC.v1.007756359	1.07659	0.000366373	8888885	Megaviridae	root;Viruses;dsDNA viruses, no RNA stage;NCLDV;Megaviridae
polb_OM.RGC.v1.003695864	1.07498	-0.00201578	10486	Iridoviridae	root;Viruses;dsDNA viruses, no RNA stage;NCLDV;Iridoviridae
polb_OM.RGC.v1.000071307	1.07427	0.00118537	8888885	Megaviridae	root;Viruses;dsDNA viruses, no RNA stage;NCLDV;Megaviridae
polb_OM.RGC.v1.011660436	1.07221	0.00129593	8888885	Megaviridae	root;Viruses;dsDNA viruses, no RNA stage;NCLDV;Megaviridae
polb_OM.RGC.v1.011660415	1.07182	0.00108981	8888885	Megaviridae	root;Viruses;dsDNA viruses, no RNA stage;NCLDV;Megaviridae
polb_OM.RGC.v1.002566407	1.0716	-0.00150187	8888885	Megaviridae	root;Viruses;dsDNA viruses, no RNA stage;NCLDV;Megaviridae
polb_OM.RGC.v1.008520913	1.06972	0.000656591	8888885	Megaviridae	root;Viruses;dsDNA viruses, no RNA stage;NCLDV;Megaviridae
polb_OM.RGC.v1.016279407	1.06768	-0.00173373	8888885	Megaviridae	root;Viruses;dsDNA viruses, no RNA stage;NCLDV;Megaviridae
polb_OM.RGC.v1.000232627	1.06518	0.00121287	10501	Phycodnaviridae	root;Viruses;dsDNA viruses, no RNA stage;NCLDV;Phycodnaviridae
polb_OM.RGC.v1.001883961	1.06165	-0.000724245	8888885	Megaviridae	root;Viruses;dsDNA viruses, no RNA stage;NCLDV;Megaviridae
polb_OM.RGC.v1.000715328	1.05915	-0.00108523	8888885	Megaviridae	root;Viruses;dsDNA viruses, no RNA stage;NCLDV;Megaviridae
polb_OM.RGC.v1.000081984	1.05806	-0.00199732	8888885	Megaviridae	root;Viruses;dsDNA viruses, no RNA stage;NCLDV;Megaviridae
rdrp_103594776	1.05186	-0.00315619	585893	Picobirnaviridae	root;Viruses;dsRNA viruses;Picobirnaviridae
polb_OM.RGC.v1.005741388	1.04998	-0.00142027	8888885	Megaviridae	root;Viruses;dsDNA viruses, no RNA stage;NCLDV;Megaviridae
polb_OM.RGC.v1.000186363	1.04937	-0.00277444	10501	Phycodnaviridae	root;Viruses;dsDNA viruses, no RNA stage;NCLDV;Phycodnaviridae
polb_OM.RGC.v1.009592440	1.0472	0.00191763	8888885	Megaviridae	root;Viruses;dsDNA viruses, no RNA stage;NCLDV;Megaviridae
polb_OM.RGC.v1.001132733	1.04405	0.00185413	8888885	Megaviridae	root;Viruses;dsDNA viruses, no RNA stage;NCLDV;Megaviridae
rdrp_6753846	1.04362	0.00010834	464095	Picornavirales	root;Viruses;ssRNA viruses;ssRNA positive-strand viruses, no DNA stage;Picornavirales
rdrp_58669823	1.04146	-0.000746849	11051	Flavivirus	root;Viruses;ssRNA viruses;ssRNA positive-strand viruses, no DNA stage;Flaviviridae;Flavivirus
polb_OM.RGC.v1.001025800	1.03885	0.00210931	8888885	Megaviridae	root;Viruses;dsDNA viruses, no RNA stage;NCLDV;Megaviridae
rdrp_29675950	1.03746	0.0019994	1922539	Beihai picorna-like virus 110	root;Viruses;ssRNA viruses;ssRNA positive-strand viruses, no DNA stage;Picornavirales;Beihai picorna-like virus 110
polb_OM.RGC.v1.015677745	1.03553	0.00206844	8888885	Megaviridae	root;Viruses;dsDNA viruses, no RNA stage;NCLDV;Megaviridae
rdrp_2277689	1.02935	-0.0022691	343865	unclassified Mitovirus	root;Viruses;ssRNA viruses;ssRNA positive-strand viruses, no DNA stage;Narnaviridae;Mitovirus;unclassified Mitovirus
polb_OM.RGC.v1.007902553	1.02889	-0.00125303	8888885	Megaviridae	root;Viruses;dsDNA viruses, no RNA stage;NCLDV;Megaviridae
polb_OM.RGC.v1.015270101	1.02475	0.000440993	8888885	Megaviridae	root;Viruses;dsDNA viruses, no RNA stage;NCLDV;Megaviridae
rdrp_84892392	1.01921	-0.000803561	1922621	Beihai picorna-like virus 74	root;Viruses;ssRNA viruses;ssRNA positive-strand viruses, no DNA stage;Picornavirales;Beihai picorna-like virus 74
polb_OM.RGC.v1.001677790	1.0186	-0.00158862	8888885	Megaviridae	root;Viruses;dsDNA viruses, no RNA stage;NCLDV;Megaviridae
polb_OM.RGC.v1.008064078	1.01692	-0.00192958	8888885	Megaviridae	root;Viruses;dsDNA viruses, no RNA stage;NCLDV;Megaviridae
polb_OM.RGC.v1.000246105	1.01245	0.000768279	10501	Phycodnaviridae	root;Viruses;dsDNA viruses, no RNA stage;NCLDV;Phycodnaviridae
polb_OM.RGC.v1.007433245	1.01194	0.00065641	10501	Phycodnaviridae	root;Viruses;dsDNA viruses, no RNA stage;NCLDV;Phycodnaviridae
polb_OM.RGC.v1.000286557	1.01105	-0.00282416	8888885	Megaviridae	root;Viruses;dsDNA viruses, no RNA stage;NCLDV;Megaviridae
polb_OM.RGC.v1.001147890	1.00812	-0.000987531	8888885	Megaviridae	root;Viruses;dsDNA viruses, no RNA stage;NCLDV;Megaviridae
polb_OM.RGC.v1.011375654	1.00713	0.00145564	8888885	Megaviridae	root;Viruses;dsDNA viruses, no RNA stage;NCLDV;Megaviridae
polb_OM.RGC.v1.000241209	1.00635	0.00173741	10501	Phycodnaviridae	root;Viruses;dsDNA viruses, no RNA stage;NCLDV;Phycodnaviridae
polb_OM.RGC.v1.008083661	1.00632	0.00164786	8888885	Megaviridae	root;Viruses;dsDNA viruses, no RNA stage;NCLDV;Megaviridae
polb_OM.RGC.v1.013916030	1.00522	-0.000524261	8888885	Megaviridae	root;Viruses;dsDNA viruses, no RNA stage;NCLDV;Megaviridae
polb_OM.RGC.v1.000066500	1.00431	0.00218031	8888885	Megaviridae	root;Viruses;dsDNA viruses, no RNA stage;NCLDV;Megaviridae
polb_OM.RGC.v1.001640752	1.00161	-0.00175401	8888885	Megaviridae	root;Viruses;dsDNA viruses, no RNA stage;NCLDV;Megaviridae
polb_OM.RGC.v1.015246955	1.00156	0.00144387	8888885	Megaviridae	root;Viruses;dsDNA viruses, no RNA stage;NCLDV;Megaviridae
polb_OM.RGC.v1.012356581	1.00144	0.00146226	8888885	Megaviridae	root;Viruses;dsDNA viruses, no RNA stage;NCLDV;Megaviridae
polb_OM.RGC.v1.003745850	0.999691	-0.000267074	8888885	Megaviridae	root;Viruses;dsDNA viruses, no RNA stage;NCLDV;Megaviridae
polb_OM.RGC.v1.007848739	0.998932	0.000805769	8888885	Megaviridae	root;Viruses;dsDNA viruses, no RNA stage;NCLDV;Megaviridae
polb_OM.RGC.v1.000074398	0.997384	-0.00214748	8888885	Megaviridae	root;Viruses;dsDNA viruses, no RNA stage;NCLDV;Megaviridae
polb_OM.RGC.v1.000287835	0.997308	0.000476268	8888885	Megaviridae	root;Viruses;dsDNA viruses, no RNA stage;NCLDV;Megaviridae
polb_OM.RGC.v1.009578905	0.995395	-0.00194061	8888885	Megaviridae	root;Viruses;dsDNA viruses, no RNA stage;NCLDV;Megaviridae
polb_OM.RGC.v1.007468960	0.993601	0.0028015	8888885	Megaviridae	root;Viruses;dsDNA viruses, no RNA stage;NCLDV;Megaviridae
polb_OM.RGC.v1.000075032	0.992201	-0.00234537	8888885	Megaviridae	root;Viruses;dsDNA viruses, no RNA stage;NCLDV;Megaviridae
polb_OM.RGC.v1.011463614	0.990982	0.00205578	10501	Phycodnaviridae	root;Viruses;dsDNA viruses, no RNA stage;NCLDV;Phycodnaviridae
polb_OM.RGC.v1.003032098	0.98891	0.0011177	8888885	Megaviridae	root;Viruses;dsDNA viruses, no RNA stage;NCLDV;Megaviridae
polb_OM.RGC.v1.013902115	0.987273	-0.000454452	8888885	Megaviridae	root;Viruses;dsDNA viruses, no RNA stage;NCLDV;Megaviridae
polb_OM.RGC.v1.010086892	0.982058	-0.00264953	8888885	Megaviridae	root;Viruses;dsDNA viruses, no RNA stage;NCLDV;Megaviridae
polb_OM.RGC.v1.000069361	0.981386	0.00124127	8888885	Megaviridae	root;Viruses;dsDNA viruses, no RNA stage;NCLDV;Megaviridae
polb_OM.RGC.v1.000072765	0.980609	0.00229359	8888885	Megaviridae	root;Viruses;dsDNA viruses, no RNA stage;NCLDV;Megaviridae
polb_OM.RGC.v1.016400455	0.978274	-0.000488086	8888885	Megaviridae	root;Viruses;dsDNA viruses, no RNA stage;NCLDV;Megaviridae
rep_24774618	0.977556	4.54919e-05	642248	unclassified Circoviridae	root;Viruses;ssDNA viruses;Circoviridae;unclassified Circoviridae
polb_OM.RGC.v1.002743064	0.977252	0.00174476	8888885	Megaviridae	root;Viruses;dsDNA viruses, no RNA stage;NCLDV;Megaviridae
polb_OM.RGC.v1.002554698	0.976688	-0.0015885	10501	Phycodnaviridae	root;Viruses;dsDNA viruses, no RNA stage;NCLDV;Phycodnaviridae
polb_OM.RGC.v1.005630383	0.976187	-0.00244418	8888885	Megaviridae	root;Viruses;dsDNA viruses, no RNA stage;NCLDV;Megaviridae
polb_OM.RGC.v1.000940174	0.975792	0.0010312	8888885	Megaviridae	root;Viruses;dsDNA viruses, no RNA stage;NCLDV;Megaviridae
polb_OM.RGC.v1.002858960	0.974954	0.00189516	8888885	Megaviridae	root;Viruses;dsDNA viruses, no RNA stage;NCLDV;Megaviridae
polb_OM.RGC.v1.008199616	0.971326	0.00112711	8888885	Megaviridae	root;Viruses;dsDNA viruses, no RNA stage;NCLDV;Megaviridae
polb_OM.RGC.v1.003350988	0.967267	0.00177644	8888885	Megaviridae	root;Viruses;dsDNA viruses, no RNA stage;NCLDV;Megaviridae
polb_OM.RGC.v1.003008254	0.96543	0.00248593	8888885	Megaviridae	root;Viruses;dsDNA viruses, no RNA stage;NCLDV;Megaviridae
polb_OM.RGC.v1.002221371	0.962432	-0.000663755	8888885	Megaviridae	root;Viruses;dsDNA viruses, no RNA stage;NCLDV;Megaviridae
polb_OM.RGC.v1.014927572	0.957911	0.0016588	8888885	Megaviridae	root;Viruses;dsDNA viruses, no RNA stage;NCLDV;Megaviridae
polb_OM.RGC.v1.011586225	0.957588	-0.00271242	8888885	Megaviridae	root;Viruses;dsDNA viruses, no RNA stage;NCLDV;Megaviridae
polb_OM.RGC.v1.001540117	0.957239	-0.000854077	8888885	Megaviridae	root;Viruses;dsDNA viruses, no RNA stage;NCLDV;Megaviridae
polb_OM.RGC.v1.003446185	0.957123	-0.00260213	8888885	Megaviridae	root;Viruses;dsDNA viruses, no RNA stage;NCLDV;Megaviridae
polb_OM.RGC.v1.008981086	0.956698	-0.001218	8888885	Megaviridae	root;Viruses;dsDNA viruses, no RNA stage;NCLDV;Megaviridae
polb_OM.RGC.v1.001647925	0.955444	-0.00103588	10501	Phycodnaviridae	root;Viruses;dsDNA viruses, no RNA stage;NCLDV;Phycodnaviridae
polb_OM.RGC.v1.000192014	0.955395	0.000129612	10486	Iridoviridae	root;Viruses;dsDNA viruses, no RNA stage;NCLDV;Iridoviridae
rdrp_82438831	0.954397	-0.000490814	291484	Hepeviridae	root;Viruses;ssRNA viruses;ssRNA positive-strand viruses, no DNA stage;Hepeviridae
polb_OM.RGC.v1.016052836	0.953114	-0.00155847	8888885	Megaviridae	root;Viruses;dsDNA viruses, no RNA stage;NCLDV;Megaviridae
polb_OM.RGC.v1.002382733	0.95209	0.00121222	8888885	Megaviridae	root;Viruses;dsDNA viruses, no RNA stage;NCLDV;Megaviridae
polb_OM.RGC.v1.009037211	0.951582	-0.00239525	8888885	Megaviridae	root;Viruses;dsDNA viruses, no RNA stage;NCLDV;Megaviridae
polb_OM.RGC.v1.002425955	0.95064	-0.00277949	8888885	Megaviridae	root;Viruses;dsDNA viruses, no RNA stage;NCLDV;Megaviridae
polb_OM.RGC.v1.013657219	0.948613	0.000861206	8888885	Megaviridae	root;Viruses;dsDNA viruses, no RNA stage;NCLDV;Megaviridae
polb_OM.RGC.v1.008952060	0.947906	-0.00206531	8888885	Megaviridae	root;Viruses;dsDNA viruses, no RNA stage;NCLDV;Megaviridae
polb_OM.RGC.v1.011564128	0.947514	0.00107532	8888885	Megaviridae	root;Viruses;dsDNA viruses, no RNA stage;NCLDV;Megaviridae
rdrp_42587481	0.9457	0.00139345	291484	Hepeviridae	root;Viruses;ssRNA viruses;ssRNA positive-strand viruses, no DNA stage;Hepeviridae
polb_OM.RGC.v1.000825946	0.940346	-0.00118348	8888885	Megaviridae	root;Viruses;dsDNA viruses, no RNA stage;NCLDV;Megaviridae
polb_OM.RGC.v1.015113654	0.938736	0.0011893	8888885	Megaviridae	root;Viruses;dsDNA viruses, no RNA stage;NCLDV;Megaviridae
rdrp_77940810	0.93677	0.000596711	143901	Benyvirus	root;Viruses;ssRNA viruses;ssRNA positive-strand viruses, no DNA stage;Benyviridae;Benyvirus
polb_OM.RGC.v1.000070861	0.935408	8.75527e-05	8888885	Megaviridae	root;Viruses;dsDNA viruses, no RNA stage;NCLDV;Megaviridae
polb_OM.RGC.v1.009861738	0.934226	-0.00286842	10486	Iridoviridae	root;Viruses;dsDNA viruses, no RNA stage;NCLDV;Iridoviridae
polb_OM.RGC.v1.005471823	0.92987	0.00154489	8888885	Megaviridae	root;Viruses;dsDNA viruses, no RNA stage;NCLDV;Megaviridae
polb_OM.RGC.v1.014004736	0.929693	0.00168205	8888885	Megaviridae	root;Viruses;dsDNA viruses, no RNA stage;NCLDV;Megaviridae
polb_OM.RGC.v1.012277882	0.92958	0.000558793	8888885	Megaviridae	root;Viruses;dsDNA viruses, no RNA stage;NCLDV;Megaviridae
polb_OM.RGC.v1.010494733	0.928724	-0.00100976	8888885	Megaviridae	root;Viruses;dsDNA viruses, no RNA stage;NCLDV;Megaviridae
polb_OM.RGC.v1.013816073	0.926861	-5.37512e-05	8888885	Megaviridae	root;Viruses;dsDNA viruses, no RNA stage;NCLDV;Megaviridae
polb_OM.RGC.v1.000480678	0.926485	-0.00197695	8888885	Megaviridae	root;Viruses;dsDNA viruses, no RNA stage;NCLDV;Megaviridae
polb_OM.RGC.v1.007094944	0.926118	-0.00226125	8888885	Megaviridae	root;Viruses;dsDNA viruses, no RNA stage;NCLDV;Megaviridae
rdrp_8901086	0.924563	-4.28707e-05	464095	Picornavirales	root;Viruses;ssRNA viruses;ssRNA positive-strand viruses, no DNA stage;Picornavirales
polb_OM.RGC.v1.008750261	0.924162	0.00163998	8888885	Megaviridae	root;Viruses;dsDNA viruses, no RNA stage;NCLDV;Megaviridae
rdrp_11208982	0.923965	-0.00273244	12137	Sobemovirus	root;Viruses;ssRNA viruses;ssRNA positive-strand viruses, no DNA stage;Sobemovirus
polb_OM.RGC.v1.008284813	0.919793	0.00108709	8888885	Megaviridae	root;Viruses;dsDNA viruses, no RNA stage;NCLDV;Megaviridae
polb_OM.RGC.v1.013227453	0.918716	0.00140141	8888885	Megaviridae	root;Viruses;dsDNA viruses, no RNA stage;NCLDV;Megaviridae
rdrp_53399782	0.916465	-0.00159467	12195	Potyvirus	root;Viruses;ssRNA viruses;ssRNA positive-strand viruses, no DNA stage;Potyviridae;Potyvirus
rdrp_38506555	0.915818	-0.000139871	1511809	Betapartitivirus	root;Viruses;dsRNA viruses;Partitiviridae;Betapartitivirus
polb_OM.RGC.v1.011729375	0.915691	-0.000893957	8888885	Megaviridae	root;Viruses;dsDNA viruses, no RNA stage;NCLDV;Megaviridae
polb_OM.RGC.v1.000286831	0.915117	0.00170296	8888885	Megaviridae	root;Viruses;dsDNA viruses, no RNA stage;NCLDV;Megaviridae
polb_OM.RGC.v1.000062559	0.914981	0.00227391	10501	Phycodnaviridae	root;Viruses;dsDNA viruses, no RNA stage;NCLDV;Phycodnaviridae
rdrp_14647242	0.914488	-0.00248963	11012	Partitiviridae	root;Viruses;dsRNA viruses;Partitiviridae
polb_OM.RGC.v1.005856245	0.913562	-0.000956488	8888885	Megaviridae	root;Viruses;dsDNA viruses, no RNA stage;NCLDV;Megaviridae
polb_OM.RGC.v1.008525300	0.913315	0.0017292	10486	Iridoviridae	root;Viruses;dsDNA viruses, no RNA stage;NCLDV;Iridoviridae
polb_OM.RGC.v1.004294980	0.911059	-0.00134933	8888885	Megaviridae	root;Viruses;dsDNA viruses, no RNA stage;NCLDV;Megaviridae
rdrp_92592900	0.911027	0.000322051	585893	Picobirnaviridae	root;Viruses;dsRNA viruses;Picobirnaviridae
polb_OM.RGC.v1.010433056	0.910666	-0.000255113	8888885	Megaviridae	root;Viruses;dsDNA viruses, no RNA stage;NCLDV;Megaviridae
polb_OM.RGC.v1.000156770	0.909515	-5.99903e-05	10501	Phycodnaviridae	root;Viruses;dsDNA viruses, no RNA stage;NCLDV;Phycodnaviridae
rep_9164090	0.908967	0.00206709	29258	ssDNA viruses	root;Viruses;ssDNA viruses
polb_OM.RGC.v1.005668963	0.908716	-0.00214671	8888885	Megaviridae	root;Viruses;dsDNA viruses, no RNA stage;NCLDV;Megaviridae
polb_OM.RGC.v1.001982051	0.908176	-0.000480666	8888885	Megaviridae	root;Viruses;dsDNA viruses, no RNA stage;NCLDV;Megaviridae
polb_OM.RGC.v1.000291155	0.907787	0.000752213	137992	Asfarviridae	root;Viruses;dsDNA viruses, no RNA stage;NCLDV;Asfarviridae
rdrp_76136173	0.907698	-0.00207952	1922631	Beihai picorna-like virus 83	root;Viruses;ssRNA viruses;ssRNA positive-strand viruses, no DNA stage;Picornavirales;Beihai picorna-like virus 83
polb_OM.RGC.v1.009935846	0.904301	-0.00217559	8888885	Megaviridae	root;Viruses;dsDNA viruses, no RNA stage;NCLDV;Megaviridae
polb_OM.RGC.v1.016323387	0.903162	-0.00147777	8888885	Megaviridae	root;Viruses;dsDNA viruses, no RNA stage;NCLDV;Megaviridae
rdrp_58873145	0.899326	0.000535303	1923530	Wenling picorna-like virus 2	root;Viruses;ssRNA viruses;ssRNA positive-strand viruses, no DNA stage;Picornavirales;Wenling picorna-like virus 2
polb_OM.RGC.v1.001340026	0.898318	0.00107649	8888885	Megaviridae	root;Viruses;dsDNA viruses, no RNA stage;NCLDV;Megaviridae
polb_OM.RGC.v1.003869014	0.894755	-0.00203855	8888885	Megaviridae	root;Viruses;dsDNA viruses, no RNA stage;NCLDV;Megaviridae
polb_OM.RGC.v1.000062473	0.892809	-0.0025799	8888885	Megaviridae	root;Viruses;dsDNA viruses, no RNA stage;NCLDV;Megaviridae
rdrp_33077172	0.892365	0.000641097	1922601	Beihai picorna-like virus 56	root;Viruses;ssRNA viruses;ssRNA positive-strand viruses, no DNA stage;Picornavirales;Beihai picorna-like virus 56
polb_OM.RGC.v1.000327054	0.891087	0.00104834	8888885	Megaviridae	root;Viruses;dsDNA viruses, no RNA stage;NCLDV;Megaviridae
polb_OM.RGC.v1.006772562	0.890014	6.22512e-06	8888885	Megaviridae	root;Viruses;dsDNA viruses, no RNA stage;NCLDV;Megaviridae
polb_OM.RGC.v1.004452735	0.889327	0.000711845	8888885	Megaviridae	root;Viruses;dsDNA viruses, no RNA stage;NCLDV;Megaviridae
polb_OM.RGC.v1.007017216	0.88892	0.00149952	8888885	Megaviridae	root;Viruses;dsDNA viruses, no RNA stage;NCLDV;Megaviridae
polb_OM.RGC.v1.012798295	0.88825	-0.00031838	8888885	Megaviridae	root;Viruses;dsDNA viruses, no RNA stage;NCLDV;Megaviridae
polb_OM.RGC.v1.010749793	0.887927	0.000156456	8888885	Megaviridae	root;Viruses;dsDNA viruses, no RNA stage;NCLDV;Megaviridae
polb_OM.RGC.v1.010979574	0.887448	0.000975744	8888885	Megaviridae	root;Viruses;dsDNA viruses, no RNA stage;NCLDV;Megaviridae
polb_OM.RGC.v1.015261956	0.887076	-0.000595009	8888885	Megaviridae	root;Viruses;dsDNA viruses, no RNA stage;NCLDV;Megaviridae
polb_OM.RGC.v1.007985428	0.886396	-0.000330518	8888885	Megaviridae	root;Viruses;dsDNA viruses, no RNA stage;NCLDV;Megaviridae
polb_OM.RGC.v1.010696605	0.885517	0.00177046	8888885	Megaviridae	root;Viruses;dsDNA viruses, no RNA stage;NCLDV;Megaviridae
polb_OM.RGC.v1.010474222	0.884623	-0.000429449	8888885	Megaviridae	root;Viruses;dsDNA viruses, no RNA stage;NCLDV;Megaviridae
polb_OM.RGC.v1.003570868	0.880635	-0.000733076	8888885	Megaviridae	root;Viruses;dsDNA viruses, no RNA stage;NCLDV;Megaviridae
polb_OM.RGC.v1.000124139	0.880365	-0.00232241	8888885	Megaviridae	root;Viruses;dsDNA viruses, no RNA stage;NCLDV;Megaviridae
polb_OM.RGC.v1.012315729	0.879413	0.0010784	10501	Phycodnaviridae	root;Viruses;dsDNA viruses, no RNA stage;NCLDV;Phycodnaviridae
polb_OM.RGC.v1.003009986	0.879228	-0.00276299	8888885	Megaviridae	root;Viruses;dsDNA viruses, no RNA stage;NCLDV;Megaviridae
polb_OM.RGC.v1.002122397	0.879064	-0.00106315	8888885	Megaviridae	root;Viruses;dsDNA viruses, no RNA stage;NCLDV;Megaviridae
polb_OM.RGC.v1.000412240	0.877865	-0.000257618	8888885	Megaviridae	root;Viruses;dsDNA viruses, no RNA stage;NCLDV;Megaviridae
polb_OM.RGC.v1.000257735	0.875775	-0.00213973	10501	Phycodnaviridae	root;Viruses;dsDNA viruses, no RNA stage;NCLDV;Phycodnaviridae
polb_OM.RGC.v1.011501918	0.875584	0.00182484	8888885	Megaviridae	root;Viruses;dsDNA viruses, no RNA stage;NCLDV;Megaviridae
polb_OM.RGC.v1.000269375	0.874838	-0.000469516	8888885	Megaviridae	root;Viruses;dsDNA viruses, no RNA stage;NCLDV;Megaviridae
polb_OM.RGC.v1.012090658	0.873422	8.08364e-05	8888885	Megaviridae	root;Viruses;dsDNA viruses, no RNA stage;NCLDV;Megaviridae
polb_OM.RGC.v1.008470434	0.870767	0.00107545	8888885	Megaviridae	root;Viruses;dsDNA viruses, no RNA stage;NCLDV;Megaviridae
polb_OM.RGC.v1.002234729	0.869807	-0.00101536	8888885	Megaviridae	root;Viruses;dsDNA viruses, no RNA stage;NCLDV;Megaviridae
polb_OM.RGC.v1.000053492	0.869026	0.00207143	8888885	Megaviridae	root;Viruses;dsDNA viruses, no RNA stage;NCLDV;Megaviridae
polb_OM.RGC.v1.001659756	0.864419	-0.00136256	8888885	Megaviridae	root;Viruses;dsDNA viruses, no RNA stage;NCLDV;Megaviridae
polb_OM.RGC.v1.014026193	0.863417	0.00217839	8888885	Megaviridae	root;Viruses;dsDNA viruses, no RNA stage;NCLDV;Megaviridae
polb_OM.RGC.v1.016074908	0.86282	0.000731285	8888885	Megaviridae	root;Viruses;dsDNA viruses, no RNA stage;NCLDV;Megaviridae
polb_OM.RGC.v1.000175074	0.861288	-0.000860008	8888885	Megaviridae	root;Viruses;dsDNA viruses, no RNA stage;NCLDV;Megaviridae
polb_OM.RGC.v1.014285264	0.860354	0.00185149	8888885	Megaviridae	root;Viruses;dsDNA viruses, no RNA stage;NCLDV;Megaviridae
polb_OM.RGC.v1.011684091	0.860259	-0.00178133	8888885	Megaviridae	root;Viruses;dsDNA viruses, no RNA stage;NCLDV;Megaviridae
polb_OM.RGC.v1.000100547	0.860077	0.0023826	8888885	Megaviridae	root;Viruses;dsDNA viruses, no RNA stage;NCLDV;Megaviridae
rdrp_58838535	0.858621	-0.00211751	464095	Picornavirales	root;Viruses;ssRNA viruses;ssRNA positive-strand viruses, no DNA stage;Picornavirales
polb_OM.RGC.v1.000157748	0.856619	0.00138118	10501	Phycodnaviridae	root;Viruses;dsDNA viruses, no RNA stage;NCLDV;Phycodnaviridae
polb_OM.RGC.v1.013016273	0.856342	0.000956083	8888885	Megaviridae	root;Viruses;dsDNA viruses, no RNA stage;NCLDV;Megaviridae
polb_OM.RGC.v1.000235801	0.852637	-0.00118185	10486	Iridoviridae	root;Viruses;dsDNA viruses, no RNA stage;NCLDV;Iridoviridae
rdrp_13036459	0.852226	-0.000323641	464095	Picornavirales	root;Viruses;ssRNA viruses;ssRNA positive-strand viruses, no DNA stage;Picornavirales
polb_OM.RGC.v1.004041165	0.850636	-0.00198381	8888885	Megaviridae	root;Viruses;dsDNA viruses, no RNA stage;NCLDV;Megaviridae
polb_OM.RGC.v1.008819860	0.849252	0.000852852	8888885	Megaviridae	root;Viruses;dsDNA viruses, no RNA stage;NCLDV;Megaviridae
polb_OM.RGC.v1.008598257	0.847505	-0.00135968	8888885	Megaviridae	root;Viruses;dsDNA viruses, no RNA stage;NCLDV;Megaviridae
polb_OM.RGC.v1.000147873	0.843432	0.00138473	10501	Phycodnaviridae	root;Viruses;dsDNA viruses, no RNA stage;NCLDV;Phycodnaviridae
rdrp_11208983	0.843383	-0.00243838	12137	Sobemovirus	root;Viruses;ssRNA viruses;ssRNA positive-strand viruses, no DNA stage;Sobemovirus
polb_OM.RGC.v1.008599741	0.84245	-0.000969151	8888885	Megaviridae	root;Viruses;dsDNA viruses, no RNA stage;NCLDV;Megaviridae
polb_OM.RGC.v1.003693704	0.841928	0.00239602	8888885	Megaviridae	root;Viruses;dsDNA viruses, no RNA stage;NCLDV;Megaviridae
rdrp_8488575	0.841289	0.00138949	11012	Partitiviridae	root;Viruses;dsRNA viruses;Partitiviridae
polb_OM.RGC.v1.000067800	0.836877	-0.000929912	8888885	Megaviridae	root;Viruses;dsDNA viruses, no RNA stage;NCLDV;Megaviridae
rdrp_52388179	0.836796	-0.00134683	1922539	Beihai picorna-like virus 110	root;Viruses;ssRNA viruses;ssRNA positive-strand viruses, no DNA stage;Picornavirales;Beihai picorna-like virus 110
rdrp_33810660	0.836444	-0.00180028	11012	Partitiviridae	root;Viruses;dsRNA viruses;Partitiviridae
polb_OM.RGC.v1.003543520	0.836278	0.00187474	8888885	Megaviridae	root;Viruses;dsDNA viruses, no RNA stage;NCLDV;Megaviridae
polb_OM.RGC.v1.013432176	0.833839	0.000951137	8888885	Megaviridae	root;Viruses;dsDNA viruses, no RNA stage;NCLDV;Megaviridae
polb_OM.RGC.v1.000453910	0.833238	0.00130531	8888885	Megaviridae	root;Viruses;dsDNA viruses, no RNA stage;NCLDV;Megaviridae
polb_OM.RGC.v1.001065140	0.832008	-0.001344	10501	Phycodnaviridae	root;Viruses;dsDNA viruses, no RNA stage;NCLDV;Phycodnaviridae
polb_OM.RGC.v1.003613393	0.830795	0.0009632	8888885	Megaviridae	root;Viruses;dsDNA viruses, no RNA stage;NCLDV;Megaviridae
polb_OM.RGC.v1.002137837	0.830505	-0.000891321	10501	Phycodnaviridae	root;Viruses;dsDNA viruses, no RNA stage;NCLDV;Phycodnaviridae
polb_OM.RGC.v1.011937731	0.829374	-6.63346e-05	8888885	Megaviridae	root;Viruses;dsDNA viruses, no RNA stage;NCLDV;Megaviridae
polb_OM.RGC.v1.002004043	0.82624	-0.00189405	8888885	Megaviridae	root;Viruses;dsDNA viruses, no RNA stage;NCLDV;Megaviridae
polb_OM.RGC.v1.001284762	0.826055	-0.00121912	8888885	Megaviridae	root;Viruses;dsDNA viruses, no RNA stage;NCLDV;Megaviridae
polb_OM.RGC.v1.012201273	0.825893	-0.00130759	8888885	Megaviridae	root;Viruses;dsDNA viruses, no RNA stage;NCLDV;Megaviridae
polb_OM.RGC.v1.000695700	0.822896	0.000531125	8888885	Megaviridae	root;Viruses;dsDNA viruses, no RNA stage;NCLDV;Megaviridae
polb_OM.RGC.v1.012467538	0.820826	-0.00147425	10486	Iridoviridae	root;Viruses;dsDNA viruses, no RNA stage;NCLDV;Iridoviridae
polb_OM.RGC.v1.000069700	0.819386	-0.00187509	8888885	Megaviridae	root;Viruses;dsDNA viruses, no RNA stage;NCLDV;Megaviridae
polb_OM.RGC.v1.011824118	0.819325	-0.00149448	8888885	Megaviridae	root;Viruses;dsDNA viruses, no RNA stage;NCLDV;Megaviridae
polb_OM.RGC.v1.000079753	0.818461	0.00169688	8888885	Megaviridae	root;Viruses;dsDNA viruses, no RNA stage;NCLDV;Megaviridae
polb_OM.RGC.v1.000062592	0.817616	0.0013011	8888885	Megaviridae	root;Viruses;dsDNA viruses, no RNA stage;NCLDV;Megaviridae
polb_OM.RGC.v1.008009108	0.81741	-0.000851418	8888885	Megaviridae	root;Viruses;dsDNA viruses, no RNA stage;NCLDV;Megaviridae
rdrp_49085844	0.81666	-0.000182358	39780	unclassified dsRNA viruses	root;Viruses;dsRNA viruses;unclassified dsRNA viruses
rdrp_6828492	0.816427	-0.0026127	640897	Phytophthora infestans RNA virus 1	root;Viruses;ssRNA viruses;ssRNA positive-strand viruses, no DNA stage;unclassified ssRNA positive-strand viruses;Phytophthora infestans RNA virus 1
polb_OM.RGC.v1.001296274	0.815097	0.00017924	8888885	Megaviridae	root;Viruses;dsDNA viruses, no RNA stage;NCLDV;Megaviridae
rdrp_1054806	0.814768	0.00122854	291484	Hepeviridae	root;Viruses;ssRNA viruses;ssRNA positive-strand viruses, no DNA stage;Hepeviridae
rdrp_56819997	0.813398	-0.00162671	1111709	unclassified Iflaviridae	root;Viruses;ssRNA viruses;ssRNA positive-strand viruses, no DNA stage;Picornavirales;Iflaviridae;unclassified Iflaviridae
polb_OM.RGC.v1.006682706	0.813178	-0.00183877	8888885	Megaviridae	root;Viruses;dsDNA viruses, no RNA stage;NCLDV;Megaviridae
polb_OM.RGC.v1.007885692	0.812066	0.000577578	8888885	Megaviridae	root;Viruses;dsDNA viruses, no RNA stage;NCLDV;Megaviridae
polb_OM.RGC.v1.000214301	0.810833	2.10404e-05	8888885	Megaviridae	root;Viruses;dsDNA viruses, no RNA stage;NCLDV;Megaviridae
polb_OM.RGC.v1.007549974	0.808523	-0.000414869	8888885	Megaviridae	root;Viruses;dsDNA viruses, no RNA stage;NCLDV;Megaviridae
polb_OM.RGC.v1.004919862	0.807472	-0.00174321	8888885	Megaviridae	root;Viruses;dsDNA viruses, no RNA stage;NCLDV;Megaviridae
polb_OM.RGC.v1.001317942	0.804951	-0.00209478	8888885	Megaviridae	root;Viruses;dsDNA viruses, no RNA stage;NCLDV;Megaviridae
polb_OM.RGC.v1.008631385	0.804929	-0.00174105	8888885	Megaviridae	root;Viruses;dsDNA viruses, no RNA stage;NCLDV;Megaviridae
polb_OM.RGC.v1.000066707	0.804567	7.62033e-05	8888885	Megaviridae	root;Viruses;dsDNA viruses, no RNA stage;NCLDV;Megaviridae
polb_OM.RGC.v1.005378055	0.80418	0.00197754	8888885	Megaviridae	root;Viruses;dsDNA viruses, no RNA stage;NCLDV;Megaviridae
polb_OM.RGC.v1.005029280	0.803946	-0.000527784	8888885	Megaviridae	root;Viruses;dsDNA viruses, no RNA stage;NCLDV;Megaviridae
polb_OM.RGC.v1.000070351	0.801997	-0.000695442	8888885	Megaviridae	root;Viruses;dsDNA viruses, no RNA stage;NCLDV;Megaviridae
polb_OM.RGC.v1.004734342	0.801657	-0.000804042	10486	Iridoviridae	root;Viruses;dsDNA viruses, no RNA stage;NCLDV;Iridoviridae
polb_OM.RGC.v1.010645790	0.80144	0.000366882	8888885	Megaviridae	root;Viruses;dsDNA viruses, no RNA stage;NCLDV;Megaviridae
polb_OM.RGC.v1.005515162	0.799819	-0.00207679	10486	Iridoviridae	root;Viruses;dsDNA viruses, no RNA stage;NCLDV;Iridoviridae
polb_OM.RGC.v1.006160838	0.799394	0.00070498	8888885	Megaviridae	root;Viruses;dsDNA viruses, no RNA stage;NCLDV;Megaviridae
polb_OM.RGC.v1.005229312	0.797992	-0.000973533	8888885	Megaviridae	root;Viruses;dsDNA viruses, no RNA stage;NCLDV;Megaviridae
polb_OM.RGC.v1.000479082	0.795125	0.00244206	8888885	Megaviridae	root;Viruses;dsDNA viruses, no RNA stage;NCLDV;Megaviridae
polb_OM.RGC.v1.016421620	0.792653	-0.0003629	10501	Phycodnaviridae	root;Viruses;dsDNA viruses, no RNA stage;NCLDV;Phycodnaviridae
polb_OM.RGC.v1.003915203	0.792153	0.000274272	8888885	Megaviridae	root;Viruses;dsDNA viruses, no RNA stage;NCLDV;Megaviridae
polb_OM.RGC.v1.007059260	0.788079	-0.000943851	8888885	Megaviridae	root;Viruses;dsDNA viruses, no RNA stage;NCLDV;Megaviridae
polb_OM.RGC.v1.000181952	0.787374	-0.000426283	8888885	Megaviridae	root;Viruses;dsDNA viruses, no RNA stage;NCLDV;Megaviridae
polb_OM.RGC.v1.000222670	0.784942	0.00206026	8888885	Megaviridae	root;Viruses;dsDNA viruses, no RNA stage;NCLDV;Megaviridae
polb_OM.RGC.v1.004421041	0.784768	-0.000744599	8888885	Megaviridae	root;Viruses;dsDNA viruses, no RNA stage;NCLDV;Megaviridae
polb_OM.RGC.v1.000814384	0.780225	-0.000478827	8888885	Megaviridae	root;Viruses;dsDNA viruses, no RNA stage;NCLDV;Megaviridae
polb_OM.RGC.v1.005832437	0.778755	0.000181616	8888885	Megaviridae	root;Viruses;dsDNA viruses, no RNA stage;NCLDV;Megaviridae
polb_OM.RGC.v1.000072166	0.778628	-0.000949499	8888885	Megaviridae	root;Viruses;dsDNA viruses, no RNA stage;NCLDV;Megaviridae
polb_OM.RGC.v1.000068542	0.777554	-0.00132799	8888885	Megaviridae	root;Viruses;dsDNA viruses, no RNA stage;NCLDV;Megaviridae
polb_OM.RGC.v1.000090913	0.77748	-0.000674622	8888885	Megaviridae	root;Viruses;dsDNA viruses, no RNA stage;NCLDV;Megaviridae
polb_OM.RGC.v1.011814888	0.77713	0.00106859	8888885	Megaviridae	root;Viruses;dsDNA viruses, no RNA stage;NCLDV;Megaviridae
polb_OM.RGC.v1.001132930	0.777101	0.00174598	8888885	Megaviridae	root;Viruses;dsDNA viruses, no RNA stage;NCLDV;Megaviridae
polb_OM.RGC.v1.001366206	0.776868	-0.00186275	8888885	Megaviridae	root;Viruses;dsDNA viruses, no RNA stage;NCLDV;Megaviridae
polb_OM.RGC.v1.001408242	0.77685	0.000349422	8888885	Megaviridae	root;Viruses;dsDNA viruses, no RNA stage;NCLDV;Megaviridae
polb_OM.RGC.v1.007063169	0.77294	0.000997084	10486	Iridoviridae	root;Viruses;dsDNA viruses, no RNA stage;NCLDV;Iridoviridae
rdrp_15984987	0.772673	-0.00239615	1922524	Beihai picobirna-like virus 7	root;Viruses;dsRNA viruses;Picobirnaviridae;Beihai picobirna-like virus 7
polb_OM.RGC.v1.008785693	0.771572	0.00153719	8888885	Megaviridae	root;Viruses;dsDNA viruses, no RNA stage;NCLDV;Megaviridae
rdrp_89591997	0.771503	-0.00149298	1926968	Bivalve RNA virus G5	root;Viruses;ssRNA viruses;ssRNA positive-strand viruses, no DNA stage;Picornavirales;Dicistroviridae;unclassified Dicistroviridae;Bivalve RNA virus G5
polb_OM.RGC.v1.005847511	0.771164	0.000558051	8888885	Megaviridae	root;Viruses;dsDNA viruses, no RNA stage;NCLDV;Megaviridae
polb_OM.RGC.v1.002919651	0.769541	-0.00106912	8888885	Megaviridae	root;Viruses;dsDNA viruses, no RNA stage;NCLDV;Megaviridae
polb_OM.RGC.v1.000440234	0.769104	0.000308674	8888885	Megaviridae	root;Viruses;dsDNA viruses, no RNA stage;NCLDV;Megaviridae
polb_OM.RGC.v1.005432457	0.767981	-0.000304632	8888885	Megaviridae	root;Viruses;dsDNA viruses, no RNA stage;NCLDV;Megaviridae
polb_OM.RGC.v1.014173768	0.765325	0.00213885	8888885	Megaviridae	root;Viruses;dsDNA viruses, no RNA stage;NCLDV;Megaviridae
polb_OM.RGC.v1.007423989	0.76425	-0.00136648	8888885	Megaviridae	root;Viruses;dsDNA viruses, no RNA stage;NCLDV;Megaviridae
polb_OM.RGC.v1.003906757	0.763534	0.000993302	8888885	Megaviridae	root;Viruses;dsDNA viruses, no RNA stage;NCLDV;Megaviridae
polb_OM.RGC.v1.014010743	0.761345	-0.00100878	8888885	Megaviridae	root;Viruses;dsDNA viruses, no RNA stage;NCLDV;Megaviridae
polb_OM.RGC.v1.009802661	0.759627	-0.000310245	8888885	Megaviridae	root;Viruses;dsDNA viruses, no RNA stage;NCLDV;Megaviridae
polb_OM.RGC.v1.002161365	0.757113	0.000330585	8888885	Megaviridae	root;Viruses;dsDNA viruses, no RNA stage;NCLDV;Megaviridae
polb_OM.RGC.v1.007129442	0.754892	-0.000138886	8888885	Megaviridae	root;Viruses;dsDNA viruses, no RNA stage;NCLDV;Megaviridae
polb_OM.RGC.v1.004281988	0.753592	-0.000445415	10501	Phycodnaviridae	root;Viruses;dsDNA viruses, no RNA stage;NCLDV;Phycodnaviridae
rdrp_43445098	0.753234	-0.00113382	699189	Iflaviridae	root;Viruses;ssRNA viruses;ssRNA positive-strand viruses, no DNA stage;Picornavirales;Iflaviridae
polb_OM.RGC.v1.007872442	0.750428	0.0020444	8888885	Megaviridae	root;Viruses;dsDNA viruses, no RNA stage;NCLDV;Megaviridae
polb_OM.RGC.v1.007327908	0.749826	-0.0014129	8888885	Megaviridae	root;Viruses;dsDNA viruses, no RNA stage;NCLDV;Megaviridae
polb_OM.RGC.v1.000719910	0.748247	-0.00175121	8888885	Megaviridae	root;Viruses;dsDNA viruses, no RNA stage;NCLDV;Megaviridae
polb_OM.RGC.v1.006558122	0.746199	-0.00077036	8888885	Megaviridae	root;Viruses;dsDNA viruses, no RNA stage;NCLDV;Megaviridae
polb_OM.RGC.v1.014607299	0.745101	0.000685542	8888885	Megaviridae	root;Viruses;dsDNA viruses, no RNA stage;NCLDV;Megaviridae
polb_OM.RGC.v1.010947927	0.74437	-6.13517e-05	8888885	Megaviridae	root;Viruses;dsDNA viruses, no RNA stage;NCLDV;Megaviridae
polb_OM.RGC.v1.004354711	0.74415	-0.000819324	8888885	Megaviridae	root;Viruses;dsDNA viruses, no RNA stage;NCLDV;Megaviridae
polb_OM.RGC.v1.000075540	0.740777	0.00150238	8888885	Megaviridae	root;Viruses;dsDNA viruses, no RNA stage;NCLDV;Megaviridae
rdrp_103559010	0.739706	-0.000338908	585893	Picobirnaviridae	root;Viruses;dsRNA viruses;Picobirnaviridae
polb_OM.RGC.v1.015149238	0.739627	-0.000109133	8888885	Megaviridae	root;Viruses;dsDNA viruses, no RNA stage;NCLDV;Megaviridae
polb_OM.RGC.v1.001819659	0.738881	0.000450485	8888885	Megaviridae	root;Viruses;dsDNA viruses, no RNA stage;NCLDV;Megaviridae
polb_OM.RGC.v1.008479213	0.738047	-0.00136286	8888885	Megaviridae	root;Viruses;dsDNA viruses, no RNA stage;NCLDV;Megaviridae
polb_OM.RGC.v1.001012676	0.735175	-0.000991586	8888885	Megaviridae	root;Viruses;dsDNA viruses, no RNA stage;NCLDV;Megaviridae
rep_20121564	0.733855	-8.02657e-05	1379723	Circoviridae 19 LDMD-2013	root;Viruses;ssDNA viruses;Circoviridae;environmental samples;Circoviridae 19 LDMD-2013
polb_OM.RGC.v1.009589454	0.732826	-0.00129422	8888885	Megaviridae	root;Viruses;dsDNA viruses, no RNA stage;NCLDV;Megaviridae
polb_OM.RGC.v1.009416376	0.732389	0.000583977	8888885	Megaviridae	root;Viruses;dsDNA viruses, no RNA stage;NCLDV;Megaviridae
polb_OM.RGC.v1.014375821	0.731965	0.000650248	8888885	Megaviridae	root;Viruses;dsDNA viruses, no RNA stage;NCLDV;Megaviridae
polb_OM.RGC.v1.005862018	0.731775	-0.0010024	8888885	Megaviridae	root;Viruses;dsDNA viruses, no RNA stage;NCLDV;Megaviridae
rdrp_89802927	0.731087	-0.000305917	464095	Picornavirales	root;Viruses;ssRNA viruses;ssRNA positive-strand viruses, no DNA stage;Picornavirales
polb_OM.RGC.v1.000067482	0.72991	0.00113804	8888885	Megaviridae	root;Viruses;dsDNA viruses, no RNA stage;NCLDV;Megaviridae
polb_OM.RGC.v1.005232141	0.727475	-0.000201275	8888885	Megaviridae	root;Viruses;dsDNA viruses, no RNA stage;NCLDV;Megaviridae
polb_OM.RGC.v1.001784157	0.727424	-0.000224955	8888885	Megaviridae	root;Viruses;dsDNA viruses, no RNA stage;NCLDV;Megaviridae
polb_OM.RGC.v1.015629864	0.727181	-0.00135761	8888885	Megaviridae	root;Viruses;dsDNA viruses, no RNA stage;NCLDV;Megaviridae
polb_OM.RGC.v1.000105804	0.724604	0.00214896	8888885	Megaviridae	root;Viruses;dsDNA viruses, no RNA stage;NCLDV;Megaviridae
polb_OM.RGC.v1.000549201	0.722193	0.00155486	8888885	Megaviridae	root;Viruses;dsDNA viruses, no RNA stage;NCLDV;Megaviridae
polb_OM.RGC.v1.005172573	0.720778	0.00152485	8888885	Megaviridae	root;Viruses;dsDNA viruses, no RNA stage;NCLDV;Megaviridae
polb_OM.RGC.v1.004935590	0.717118	-0.00197031	8888885	Megaviridae	root;Viruses;dsDNA viruses, no RNA stage;NCLDV;Megaviridae
polb_OM.RGC.v1.004481291	0.716921	-4.86475e-05	8888885	Megaviridae	root;Viruses;dsDNA viruses, no RNA stage;NCLDV;Megaviridae
polb_OM.RGC.v1.008296616	0.716793	-0.000354741	8888885	Megaviridae	root;Viruses;dsDNA viruses, no RNA stage;NCLDV;Megaviridae
polb_OM.RGC.v1.011538954	0.71649	-0.00136112	8888885	Megaviridae	root;Viruses;dsDNA viruses, no RNA stage;NCLDV;Megaviridae
polb_OM.RGC.v1.015008200	0.715535	-0.00115029	8888885	Megaviridae	root;Viruses;dsDNA viruses, no RNA stage;NCLDV;Megaviridae
polb_OM.RGC.v1.007363623	0.71475	-0.000807931	8888885	Megaviridae	root;Viruses;dsDNA viruses, no RNA stage;NCLDV;Megaviridae
polb_OM.RGC.v1.007311429	0.711844	-0.00151011	8888885	Megaviridae	root;Viruses;dsDNA viruses, no RNA stage;NCLDV;Megaviridae
polb_OM.RGC.v1.006453486	0.710515	-3.18838e-05	8888885	Megaviridae	root;Viruses;dsDNA viruses, no RNA stage;NCLDV;Megaviridae
polb_OM.RGC.v1.007473686	0.710229	-0.000190161	8888885	Megaviridae	root;Viruses;dsDNA viruses, no RNA stage;NCLDV;Megaviridae
polb_OM.RGC.v1.000081503	0.710077	0.000137255	8888885	Megaviridae	root;Viruses;dsDNA viruses, no RNA stage;NCLDV;Megaviridae
polb_OM.RGC.v1.003417104	0.709548	0.00155088	8888885	Megaviridae	root;Viruses;dsDNA viruses, no RNA stage;NCLDV;Megaviridae
polb_OM.RGC.v1.000146092	0.709535	0.0012738	8888885	Megaviridae	root;Viruses;dsDNA viruses, no RNA stage;NCLDV;Megaviridae
polb_OM.RGC.v1.006742918	0.709407	-5.44756e-06	8888885	Megaviridae	root;Viruses;dsDNA viruses, no RNA stage;NCLDV;Megaviridae
polb_OM.RGC.v1.009420631	0.708938	-0.000417707	8888885	Megaviridae	root;Viruses;dsDNA viruses, no RNA stage;NCLDV;Megaviridae
rdrp_42876889	0.706591	0.00212857	1922539	Beihai picorna-like virus 110	root;Viruses;ssRNA viruses;ssRNA positive-strand viruses, no DNA stage;Picornavirales;Beihai picorna-like virus 110
polb_OM.RGC.v1.014881204	0.70618	0.00069066	8888885	Megaviridae	root;Viruses;dsDNA viruses, no RNA stage;NCLDV;Megaviridae
polb_OM.RGC.v1.003783463	0.705847	-0.00138435	8888885	Megaviridae	root;Viruses;dsDNA viruses, no RNA stage;NCLDV;Megaviridae
polb_OM.RGC.v1.009855001	0.705231	-0.00189311	8888885	Megaviridae	root;Viruses;dsDNA viruses, no RNA stage;NCLDV;Megaviridae
polb_OM.RGC.v1.008631579	0.70512	-0.00181914	8888885	Megaviridae	root;Viruses;dsDNA viruses, no RNA stage;NCLDV;Megaviridae
polb_OM.RGC.v1.004096496	0.704582	-0.00129781	8888885	Megaviridae	root;Viruses;dsDNA viruses, no RNA stage;NCLDV;Megaviridae
rdrp_24128940	0.704404	0.00186054	674971	Aurantiochytrium single-stranded RNA virus 01	root;Viruses;ssRNA viruses;ssRNA positive-strand viruses, no DNA stage;Picornavirales;unassigned Picornavirales;Labyrnavirus;Aurantiochytrium single-stranded RNA virus 01
polb_OM.RGC.v1.006445752	0.704397	0.000678924	8888885	Megaviridae	root;Viruses;dsDNA viruses, no RNA stage;NCLDV;Megaviridae
polb_OM.RGC.v1.002499416	0.703241	-0.000488335	8888885	Megaviridae	root;Viruses;dsDNA viruses, no RNA stage;NCLDV;Megaviridae
rdrp_77699253	0.703135	0.000337893	35278	ssRNA positive-strand viruses, no DNA stage	root;Viruses;ssRNA viruses;ssRNA positive-strand viruses, no DNA stage
polb_OM.RGC.v1.000966980	0.698812	-0.000152077	8888885	Megaviridae	root;Viruses;dsDNA viruses, no RNA stage;NCLDV;Megaviridae
polb_OM.RGC.v1.008042469	0.697415	0.00157666	8888885	Megaviridae	root;Viruses;dsDNA viruses, no RNA stage;NCLDV;Megaviridae
polb_OM.RGC.v1.009325866	0.696914	-0.000609174	10486	Iridoviridae	root;Viruses;dsDNA viruses, no RNA stage;NCLDV;Iridoviridae
polb_OM.RGC.v1.000158215	0.696863	0.00139446	10501	Phycodnaviridae	root;Viruses;dsDNA viruses, no RNA stage;NCLDV;Phycodnaviridae
rep_53751644	0.694276	-0.00161192	642248	unclassified Circoviridae	root;Viruses;ssDNA viruses;Circoviridae;unclassified Circoviridae
polb_OM.RGC.v1.000066534	0.69398	-0.000814659	8888885	Megaviridae	root;Viruses;dsDNA viruses, no RNA stage;NCLDV;Megaviridae
polb_OM.RGC.v1.014604787	0.693305	-0.0021332	8888885	Megaviridae	root;Viruses;dsDNA viruses, no RNA stage;NCLDV;Megaviridae
polb_OM.RGC.v1.001649550	0.692561	0.000622448	8888885	Megaviridae	root;Viruses;dsDNA viruses, no RNA stage;NCLDV;Megaviridae
polb_OM.RGC.v1.010899909	0.691494	0.001973	8888885	Megaviridae	root;Viruses;dsDNA viruses, no RNA stage;NCLDV;Megaviridae
polb_OM.RGC.v1.003573915	0.690811	0.000568668	8888885	Megaviridae	root;Viruses;dsDNA viruses, no RNA stage;NCLDV;Megaviridae
polb_OM.RGC.v1.005470071	0.690572	-0.00209418	8888885	Megaviridae	root;Viruses;dsDNA viruses, no RNA stage;NCLDV;Megaviridae
polb_OM.RGC.v1.005740681	0.690036	0.000457347	8888885	Megaviridae	root;Viruses;dsDNA viruses, no RNA stage;NCLDV;Megaviridae
polb_OM.RGC.v1.013768204	0.689642	-0.000750675	8888885	Megaviridae	root;Viruses;dsDNA viruses, no RNA stage;NCLDV;Megaviridae
polb_OM.RGC.v1.015605754	0.688289	-0.00135607	8888885	Megaviridae	root;Viruses;dsDNA viruses, no RNA stage;NCLDV;Megaviridae
polb_OM.RGC.v1.001777761	0.687017	0.000936618	8888885	Megaviridae	root;Viruses;dsDNA viruses, no RNA stage;NCLDV;Megaviridae
polb_OM.RGC.v1.002740228	0.686214	-0.00198746	8888885	Megaviridae	root;Viruses;dsDNA viruses, no RNA stage;NCLDV;Megaviridae
polb_OM.RGC.v1.002115338	0.684647	-0.000614852	8888885	Megaviridae	root;Viruses;dsDNA viruses, no RNA stage;NCLDV;Megaviridae
rdrp_15968385	0.683981	-0.0012481	585893	Picobirnaviridae	root;Viruses;dsRNA viruses;Picobirnaviridae
polb_OM.RGC.v1.003944648	0.683407	0.000274125	8888885	Megaviridae	root;Viruses;dsDNA viruses, no RNA stage;NCLDV;Megaviridae
polb_OM.RGC.v1.011976989	0.683266	-6.93738e-05	8888885	Megaviridae	root;Viruses;dsDNA viruses, no RNA stage;NCLDV;Megaviridae
polb_OM.RGC.v1.009348102	0.683002	-0.00119728	8888885	Megaviridae	root;Viruses;dsDNA viruses, no RNA stage;NCLDV;Megaviridae
polb_OM.RGC.v1.002806859	0.682614	0.000125843	10486	Iridoviridae	root;Viruses;dsDNA viruses, no RNA stage;NCLDV;Iridoviridae
polb_OM.RGC.v1.011011070	0.682159	0.00153736	8888885	Megaviridae	root;Viruses;dsDNA viruses, no RNA stage;NCLDV;Megaviridae
rep_99804678	0.681961	-0.000463008	642248	unclassified Circoviridae	root;Viruses;ssDNA viruses;Circoviridae;unclassified Circoviridae
polb_OM.RGC.v1.000847567	0.681794	-0.00105808	8888885	Megaviridae	root;Viruses;dsDNA viruses, no RNA stage;NCLDV;Megaviridae
polb_OM.RGC.v1.009650092	0.68122	0.000124866	8888885	Megaviridae	root;Viruses;dsDNA viruses, no RNA stage;NCLDV;Megaviridae
polb_OM.RGC.v1.016174462	0.678583	-0.00152096	8888885	Megaviridae	root;Viruses;dsDNA viruses, no RNA stage;NCLDV;Megaviridae
rep_34921066	0.677667	0.00167194	642248	unclassified Circoviridae	root;Viruses;ssDNA viruses;Circoviridae;unclassified Circoviridae
polb_OM.RGC.v1.001439643	0.677538	-0.000318921	8888885	Megaviridae	root;Viruses;dsDNA viruses, no RNA stage;NCLDV;Megaviridae
polb_OM.RGC.v1.008266107	0.677216	0.00212045	8888885	Megaviridae	root;Viruses;dsDNA viruses, no RNA stage;NCLDV;Megaviridae
polb_OM.RGC.v1.001839396	0.675995	0.000277415	8888885	Megaviridae	root;Viruses;dsDNA viruses, no RNA stage;NCLDV;Megaviridae
polb_OM.RGC.v1.007565602	0.673615	-0.000115797	1513234	Cafeteriavirus	root;Viruses;dsDNA viruses, no RNA stage;NCLDV;Megaviridae;Cafeteriavirus
polb_OM.RGC.v1.009166038	0.673368	0.000869363	8888885	Megaviridae	root;Viruses;dsDNA viruses, no RNA stage;NCLDV;Megaviridae
rdrp_14850928	0.673366	-0.00161486	11571	Bunyaviridae	root;Viruses;ssRNA viruses;ssRNA negative-strand viruses;Bunyaviridae
rdrp_26358984	0.67275	0.00118553	640897	Phytophthora infestans RNA virus 1	root;Viruses;ssRNA viruses;ssRNA positive-strand viruses, no DNA stage;unclassified ssRNA positive-strand viruses;Phytophthora infestans RNA virus 1
polb_OM.RGC.v1.001580421	0.672491	-0.000909373	10501	Phycodnaviridae	root;Viruses;dsDNA viruses, no RNA stage;NCLDV;Phycodnaviridae
polb_OM.RGC.v1.002755066	0.671673	-0.000905348	8888885	Megaviridae	root;Viruses;dsDNA viruses, no RNA stage;NCLDV;Megaviridae
polb_OM.RGC.v1.014716390	0.671427	-0.00162018	10486	Iridoviridae	root;Viruses;dsDNA viruses, no RNA stage;NCLDV;Iridoviridae
polb_OM.RGC.v1.014858324	0.671195	0.00103085	8888885	Megaviridae	root;Viruses;dsDNA viruses, no RNA stage;NCLDV;Megaviridae
polb_OM.RGC.v1.008300410	0.670482	0.000435111	8888885	Megaviridae	root;Viruses;dsDNA viruses, no RNA stage;NCLDV;Megaviridae
polb_OM.RGC.v1.010523745	0.668046	-0.00194284	8888885	Megaviridae	root;Viruses;dsDNA viruses, no RNA stage;NCLDV;Megaviridae
polb_OM.RGC.v1.000700943	0.667383	-0.00174338	8888885	Megaviridae	root;Viruses;dsDNA viruses, no RNA stage;NCLDV;Megaviridae
polb_OM.RGC.v1.011779346	0.667122	0.000176498	8888885	Megaviridae	root;Viruses;dsDNA viruses, no RNA stage;NCLDV;Megaviridae
polb_OM.RGC.v1.006513309	0.667015	-0.000348939	8888885	Megaviridae	root;Viruses;dsDNA viruses, no RNA stage;NCLDV;Megaviridae
polb_OM.RGC.v1.005751825	0.663481	0.00163709	8888885	Megaviridae	root;Viruses;dsDNA viruses, no RNA stage;NCLDV;Megaviridae
polb_OM.RGC.v1.001931225	0.662091	-0.000890764	8888885	Megaviridae	root;Viruses;dsDNA viruses, no RNA stage;NCLDV;Megaviridae
polb_OM.RGC.v1.002790968	0.661696	6.40633e-05	8888885	Megaviridae	root;Viruses;dsDNA viruses, no RNA stage;NCLDV;Megaviridae
polb_OM.RGC.v1.001540623	0.659743	-0.000536361	8888885	Megaviridae	root;Viruses;dsDNA viruses, no RNA stage;NCLDV;Megaviridae
polb_OM.RGC.v1.000401569	0.658739	-0.00071898	8888885	Megaviridae	root;Viruses;dsDNA viruses, no RNA stage;NCLDV;Megaviridae
polb_OM.RGC.v1.011536172	0.656612	-0.00122489	8888885	Megaviridae	root;Viruses;dsDNA viruses, no RNA stage;NCLDV;Megaviridae
polb_OM.RGC.v1.015221885	0.655948	0.000695662	8888885	Megaviridae	root;Viruses;dsDNA viruses, no RNA stage;NCLDV;Megaviridae
polb_OM.RGC.v1.002726384	0.6557	0.000379625	8888885	Megaviridae	root;Viruses;dsDNA viruses, no RNA stage;NCLDV;Megaviridae
polb_OM.RGC.v1.001561949	0.653574	0.00060004	8888885	Megaviridae	root;Viruses;dsDNA viruses, no RNA stage;NCLDV;Megaviridae
polb_OM.RGC.v1.008281500	0.652915	0.00106604	8888885	Megaviridae	root;Viruses;dsDNA viruses, no RNA stage;NCLDV;Megaviridae
polb_OM.RGC.v1.012543293	0.652778	0.000147419	8888885	Megaviridae	root;Viruses;dsDNA viruses, no RNA stage;NCLDV;Megaviridae
polb_OM.RGC.v1.011882430	0.651724	0.00126404	8888885	Megaviridae	root;Viruses;dsDNA viruses, no RNA stage;NCLDV;Megaviridae
polb_OM.RGC.v1.007646894	0.650205	-0.00169715	8888885	Megaviridae	root;Viruses;dsDNA viruses, no RNA stage;NCLDV;Megaviridae
polb_OM.RGC.v1.007851285	0.649954	-0.000557985	8888885	Megaviridae	root;Viruses;dsDNA viruses, no RNA stage;NCLDV;Megaviridae
polb_OM.RGC.v1.001072283	0.649553	-0.00173937	8888885	Megaviridae	root;Viruses;dsDNA viruses, no RNA stage;NCLDV;Megaviridae
rdrp_89802926	0.649007	-0.00177194	464095	Picornavirales	root;Viruses;ssRNA viruses;ssRNA positive-strand viruses, no DNA stage;Picornavirales
polb_OM.RGC.v1.015493997	0.647963	-0.0017107	8888885	Megaviridae	root;Viruses;dsDNA viruses, no RNA stage;NCLDV;Megaviridae
polb_OM.RGC.v1.005413720	0.647958	0.00198497	8888885	Megaviridae	root;Viruses;dsDNA viruses, no RNA stage;NCLDV;Megaviridae
polb_OM.RGC.v1.005012481	0.647878	8.0776e-05	8888885	Megaviridae	root;Viruses;dsDNA viruses, no RNA stage;NCLDV;Megaviridae
polb_OM.RGC.v1.013849936	0.645906	-0.00164918	8888885	Megaviridae	root;Viruses;dsDNA viruses, no RNA stage;NCLDV;Megaviridae
polb_OM.RGC.v1.007771142	0.644367	0.000973037	8888885	Megaviridae	root;Viruses;dsDNA viruses, no RNA stage;NCLDV;Megaviridae
polb_OM.RGC.v1.013506109	0.644296	-0.00149161	8888885	Megaviridae	root;Viruses;dsDNA viruses, no RNA stage;NCLDV;Megaviridae
polb_OM.RGC.v1.009339529	0.642633	0.000176538	8888885	Megaviridae	root;Viruses;dsDNA viruses, no RNA stage;NCLDV;Megaviridae
polb_OM.RGC.v1.000151565	0.641863	0.00154747	8888885	Megaviridae	root;Viruses;dsDNA viruses, no RNA stage;NCLDV;Megaviridae
rdrp_72854007	0.640734	3.88885e-05	1324959	Burdock mottle virus	root;Viruses;ssRNA viruses;ssRNA positive-strand viruses, no DNA stage;Benyviridae;Benyvirus;Burdock mottle virus
polb_OM.RGC.v1.000156539	0.639681	-0.00191184	10501	Phycodnaviridae	root;Viruses;dsDNA viruses, no RNA stage;NCLDV;Phycodnaviridae
polb_OM.RGC.v1.011683936	0.639289	-0.000459289	10486	Iridoviridae	root;Viruses;dsDNA viruses, no RNA stage;NCLDV;Iridoviridae
rdrp_78187001	0.638822	-9.69914e-05	12137	Sobemovirus	root;Viruses;ssRNA viruses;ssRNA positive-strand viruses, no DNA stage;Sobemovirus
polb_OM.RGC.v1.005344386	0.638633	0.000131755	10501	Phycodnaviridae	root;Viruses;dsDNA viruses, no RNA stage;NCLDV;Phycodnaviridae
polb_OM.RGC.v1.014349960	0.638008	-9.32031e-05	8888885	Megaviridae	root;Viruses;dsDNA viruses, no RNA stage;NCLDV;Megaviridae
polb_OM.RGC.v1.012952216	0.637487	-0.00144506	8888885	Megaviridae	root;Viruses;dsDNA viruses, no RNA stage;NCLDV;Megaviridae
polb_OM.RGC.v1.000786713	0.637152	0.000256799	8888885	Megaviridae	root;Viruses;dsDNA viruses, no RNA stage;NCLDV;Megaviridae
polb_OM.RGC.v1.000869672	0.634845	0.00137664	8888885	Megaviridae	root;Viruses;dsDNA viruses, no RNA stage;NCLDV;Megaviridae
polb_OM.RGC.v1.000230075	0.634337	0.00181512	10501	Phycodnaviridae	root;Viruses;dsDNA viruses, no RNA stage;NCLDV;Phycodnaviridae
polb_OM.RGC.v1.002025775	0.634296	-6.88887e-05	8888885	Megaviridae	root;Viruses;dsDNA viruses, no RNA stage;NCLDV;Megaviridae
polb_OM.RGC.v1.013554636	0.633861	6.6833e-05	8888885	Megaviridae	root;Viruses;dsDNA viruses, no RNA stage;NCLDV;Megaviridae
polb_OM.RGC.v1.016409085	0.631792	-0.00116021	8888885	Megaviridae	root;Viruses;dsDNA viruses, no RNA stage;NCLDV;Megaviridae
rep_37073397	0.631454	0.00150963	29258	ssDNA viruses	root;Viruses;ssDNA viruses
polb_OM.RGC.v1.002622504	0.6303	0.000244434	8888885	Megaviridae	root;Viruses;dsDNA viruses, no RNA stage;NCLDV;Megaviridae
rdrp_83943423	0.629912	-0.00104073	1922583	Beihai picorna-like virus 4	root;Viruses;ssRNA viruses;ssRNA positive-strand viruses, no DNA stage;Picornavirales;Beihai picorna-like virus 4
rdrp_42456736	0.629696	0.0015934	1922539	Beihai picorna-like virus 110	root;Viruses;ssRNA viruses;ssRNA positive-strand viruses, no DNA stage;Picornavirales;Beihai picorna-like virus 110
polb_OM.RGC.v1.011667973	0.627153	0.00163361	8888885	Megaviridae	root;Viruses;dsDNA viruses, no RNA stage;NCLDV;Megaviridae
polb_OM.RGC.v1.001131876	0.625578	-0.000885311	10501	Phycodnaviridae	root;Viruses;dsDNA viruses, no RNA stage;NCLDV;Phycodnaviridae
polb_OM.RGC.v1.011890528	0.622647	-0.000181024	8888885	Megaviridae	root;Viruses;dsDNA viruses, no RNA stage;NCLDV;Megaviridae
polb_OM.RGC.v1.006915981	0.622429	-0.00170312	8888885	Megaviridae	root;Viruses;dsDNA viruses, no RNA stage;NCLDV;Megaviridae
polb_OM.RGC.v1.009938834	0.621788	0.00045932	8888885	Megaviridae	root;Viruses;dsDNA viruses, no RNA stage;NCLDV;Megaviridae
polb_OM.RGC.v1.004671322	0.621523	-0.00164684	8888885	Megaviridae	root;Viruses;dsDNA viruses, no RNA stage;NCLDV;Megaviridae
rdrp_88935421	0.621213	-0.00120642	1926968	Bivalve RNA virus G5	root;Viruses;ssRNA viruses;ssRNA positive-strand viruses, no DNA stage;Picornavirales;Dicistroviridae;unclassified Dicistroviridae;Bivalve RNA virus G5
polb_OM.RGC.v1.011135816	0.618611	-0.000961861	8888885	Megaviridae	root;Viruses;dsDNA viruses, no RNA stage;NCLDV;Megaviridae
polb_OM.RGC.v1.003676214	0.617882	0.00142865	8888885	Megaviridae	root;Viruses;dsDNA viruses, no RNA stage;NCLDV;Megaviridae
polb_OM.RGC.v1.008792416	0.617869	0.000136191	8888885	Megaviridae	root;Viruses;dsDNA viruses, no RNA stage;NCLDV;Megaviridae
polb_OM.RGC.v1.007691900	0.617716	-0.00168799	8888885	Megaviridae	root;Viruses;dsDNA viruses, no RNA stage;NCLDV;Megaviridae
polb_OM.RGC.v1.015433290	0.61708	0.00138056	8888885	Megaviridae	root;Viruses;dsDNA viruses, no RNA stage;NCLDV;Megaviridae
polb_OM.RGC.v1.007933987	0.616266	-0.000631091	8888885	Megaviridae	root;Viruses;dsDNA viruses, no RNA stage;NCLDV;Megaviridae
polb_OM.RGC.v1.000353880	0.616082	0.000375239	10501	Phycodnaviridae	root;Viruses;dsDNA viruses, no RNA stage;NCLDV;Phycodnaviridae
polb_OM.RGC.v1.015254824	0.615849	0.000100339	8888885	Megaviridae	root;Viruses;dsDNA viruses, no RNA stage;NCLDV;Megaviridae
polb_OM.RGC.v1.002539262	0.614475	0.00150832	8888885	Megaviridae	root;Viruses;dsDNA viruses, no RNA stage;NCLDV;Megaviridae
rdrp_95493531	0.613639	0.000747855	39738	Tombusviridae	root;Viruses;ssRNA viruses;ssRNA positive-strand viruses, no DNA stage;Tombusviridae
polb_OM.RGC.v1.013260794	0.613619	-0.000931071	8888885	Megaviridae	root;Viruses;dsDNA viruses, no RNA stage;NCLDV;Megaviridae
polb_OM.RGC.v1.004185152	0.61203	0.00106409	8888885	Megaviridae	root;Viruses;dsDNA viruses, no RNA stage;NCLDV;Megaviridae
polb_OM.RGC.v1.005814498	0.610028	-0.00107285	8888885	Megaviridae	root;Viruses;dsDNA viruses, no RNA stage;NCLDV;Megaviridae
polb_OM.RGC.v1.007560377	0.609912	-0.00148583	8888885	Megaviridae	root;Viruses;dsDNA viruses, no RNA stage;NCLDV;Megaviridae
polb_OM.RGC.v1.010445306	0.609712	-0.00176682	8888885	Megaviridae	root;Viruses;dsDNA viruses, no RNA stage;NCLDV;Megaviridae
polb_OM.RGC.v1.000334291	0.609653	-0.000559478	8888885	Megaviridae	root;Viruses;dsDNA viruses, no RNA stage;NCLDV;Megaviridae
polb_OM.RGC.v1.009278881	0.60839	0.00018227	8888885	Megaviridae	root;Viruses;dsDNA viruses, no RNA stage;NCLDV;Megaviridae
polb_OM.RGC.v1.009093610	0.607526	0.00142103	10486	Iridoviridae	root;Viruses;dsDNA viruses, no RNA stage;NCLDV;Iridoviridae
polb_OM.RGC.v1.010747338	0.606345	-0.00142126	8888885	Megaviridae	root;Viruses;dsDNA viruses, no RNA stage;NCLDV;Megaviridae
polb_OM.RGC.v1.001804070	0.605791	-0.00185098	8888885	Megaviridae	root;Viruses;dsDNA viruses, no RNA stage;NCLDV;Megaviridae
polb_OM.RGC.v1.001360769	0.605585	-0.00129559	8888885	Megaviridae	root;Viruses;dsDNA viruses, no RNA stage;NCLDV;Megaviridae
polb_OM.RGC.v1.015038154	0.604368	0.000640333	8888885	Megaviridae	root;Viruses;dsDNA viruses, no RNA stage;NCLDV;Megaviridae
polb_OM.RGC.v1.004640816	0.603886	0.00166145	8888885	Megaviridae	root;Viruses;dsDNA viruses, no RNA stage;NCLDV;Megaviridae
rep_87867574	0.603807	-0.00179813	742826	environmental samples	root;Viruses;ssDNA viruses;Circoviridae;environmental samples
polb_OM.RGC.v1.008509946	0.603308	-0.00193783	8888885	Megaviridae	root;Viruses;dsDNA viruses, no RNA stage;NCLDV;Megaviridae
polb_OM.RGC.v1.001851682	0.602123	0.00112435	8888885	Megaviridae	root;Viruses;dsDNA viruses, no RNA stage;NCLDV;Megaviridae
rdrp_82457540	0.600588	0.000811576	464095	Picornavirales	root;Viruses;ssRNA viruses;ssRNA positive-strand viruses, no DNA stage;Picornavirales
polb_OM.RGC.v1.009110244	0.600147	0.00180014	8888885	Megaviridae	root;Viruses;dsDNA viruses, no RNA stage;NCLDV;Megaviridae
polb_OM.RGC.v1.007447417	0.59979	-0.00168414	8888885	Megaviridae	root;Viruses;dsDNA viruses, no RNA stage;NCLDV;Megaviridae
polb_OM.RGC.v1.000611991	0.599726	-0.000779622	8888885	Megaviridae	root;Viruses;dsDNA viruses, no RNA stage;NCLDV;Megaviridae
polb_OM.RGC.v1.003583318	0.599565	1.39945e-05	8888885	Megaviridae	root;Viruses;dsDNA viruses, no RNA stage;NCLDV;Megaviridae
polb_OM.RGC.v1.006863771	0.599411	-0.000464399	8888885	Megaviridae	root;Viruses;dsDNA viruses, no RNA stage;NCLDV;Megaviridae
polb_OM.RGC.v1.000134564	0.598001	0.000708793	8888885	Megaviridae	root;Viruses;dsDNA viruses, no RNA stage;NCLDV;Megaviridae
polb_OM.RGC.v1.010089275	0.597822	-0.00114265	10486	Iridoviridae	root;Viruses;dsDNA viruses, no RNA stage;NCLDV;Iridoviridae
polb_OM.RGC.v1.004964467	0.597782	-0.000276189	8888885	Megaviridae	root;Viruses;dsDNA viruses, no RNA stage;NCLDV;Megaviridae
polb_OM.RGC.v1.000460576	0.597699	-0.000485565	8888885	Megaviridae	root;Viruses;dsDNA viruses, no RNA stage;NCLDV;Megaviridae
polb_OM.RGC.v1.011974335	0.597648	4.90095e-05	8888885	Megaviridae	root;Viruses;dsDNA viruses, no RNA stage;NCLDV;Megaviridae
polb_OM.RGC.v1.004281710	0.597485	0.00100185	8888885	Megaviridae	root;Viruses;dsDNA viruses, no RNA stage;NCLDV;Megaviridae
polb_OM.RGC.v1.011598652	0.597173	-0.000497094	8888885	Megaviridae	root;Viruses;dsDNA viruses, no RNA stage;NCLDV;Megaviridae
polb_OM.RGC.v1.007270303	0.596851	-0.0018025	8888885	Megaviridae	root;Viruses;dsDNA viruses, no RNA stage;NCLDV;Megaviridae
polb_OM.RGC.v1.001296979	0.596463	0.00023762	8888885	Megaviridae	root;Viruses;dsDNA viruses, no RNA stage;NCLDV;Megaviridae
polb_OM.RGC.v1.001073181	0.595045	0.00107518	8888885	Megaviridae	root;Viruses;dsDNA viruses, no RNA stage;NCLDV;Megaviridae
polb_OM.RGC.v1.007824904	0.593856	-0.00104343	8888885	Megaviridae	root;Viruses;dsDNA viruses, no RNA stage;NCLDV;Megaviridae
polb_OM.RGC.v1.014145626	0.59293	-0.00176491	8888885	Megaviridae	root;Viruses;dsDNA viruses, no RNA stage;NCLDV;Megaviridae
polb_OM.RGC.v1.000061593	0.592222	-0.00174248	8888885	Megaviridae	root;Viruses;dsDNA viruses, no RNA stage;NCLDV;Megaviridae
polb_OM.RGC.v1.010270437	0.59201	-0.000912661	8888885	Megaviridae	root;Viruses;dsDNA viruses, no RNA stage;NCLDV;Megaviridae
polb_OM.RGC.v1.005109504	0.59174	-0.00154709	8888885	Megaviridae	root;Viruses;dsDNA viruses, no RNA stage;NCLDV;Megaviridae
polb_OM.RGC.v1.015245835	0.590779	0.00042766	8888885	Megaviridae	root;Viruses;dsDNA viruses, no RNA stage;NCLDV;Megaviridae
polb_OM.RGC.v1.003557411	0.59076	-0.000300532	8888885	Megaviridae	root;Viruses;dsDNA viruses, no RNA stage;NCLDV;Megaviridae
polb_OM.RGC.v1.003726281	0.589855	0.000496462	10486	Iridoviridae	root;Viruses;dsDNA viruses, no RNA stage;NCLDV;Iridoviridae
polb_OM.RGC.v1.001742347	0.589383	0.000428952	8888885	Megaviridae	root;Viruses;dsDNA viruses, no RNA stage;NCLDV;Megaviridae
polb_OM.RGC.v1.008041868	0.589189	-0.00026107	10486	Iridoviridae	root;Viruses;dsDNA viruses, no RNA stage;NCLDV;Iridoviridae
polb_OM.RGC.v1.008343435	0.586958	-2.56829e-05	8888885	Megaviridae	root;Viruses;dsDNA viruses, no RNA stage;NCLDV;Megaviridae
rdrp_21391908	0.586297	-0.00135365	464095	Picornavirales	root;Viruses;ssRNA viruses;ssRNA positive-strand viruses, no DNA stage;Picornavirales
polb_OM.RGC.v1.000462924	0.586029	0.000640762	8888885	Megaviridae	root;Viruses;dsDNA viruses, no RNA stage;NCLDV;Megaviridae
rep_57012020	0.585644	-0.000907469	29258	ssDNA viruses	root;Viruses;ssDNA viruses
polb_OM.RGC.v1.013408095	0.584628	-0.00123275	8888885	Megaviridae	root;Viruses;dsDNA viruses, no RNA stage;NCLDV;Megaviridae
polb_OM.RGC.v1.014262166	0.583899	-0.00179656	8888885	Megaviridae	root;Viruses;dsDNA viruses, no RNA stage;NCLDV;Megaviridae
polb_OM.RGC.v1.003494244	0.58357	0.00127687	8888885	Megaviridae	root;Viruses;dsDNA viruses, no RNA stage;NCLDV;Megaviridae
polb_OM.RGC.v1.003599179	0.58309	-0.0011013	8888885	Megaviridae	root;Viruses;dsDNA viruses, no RNA stage;NCLDV;Megaviridae
polb_OM.RGC.v1.014779836	0.579737	0.00142691	8888885	Megaviridae	root;Viruses;dsDNA viruses, no RNA stage;NCLDV;Megaviridae
polb_OM.RGC.v1.005749328	0.579613	-0.00113405	8888885	Megaviridae	root;Viruses;dsDNA viruses, no RNA stage;NCLDV;Megaviridae
polb_OM.RGC.v1.015169849	0.57884	-0.000591534	8888885	Megaviridae	root;Viruses;dsDNA viruses, no RNA stage;NCLDV;Megaviridae
polb_OM.RGC.v1.001223846	0.578818	0.000441986	8888885	Megaviridae	root;Viruses;dsDNA viruses, no RNA stage;NCLDV;Megaviridae
polb_OM.RGC.v1.010049193	0.577994	0.0010762	8888885	Megaviridae	root;Viruses;dsDNA viruses, no RNA stage;NCLDV;Megaviridae
polb_OM.RGC.v1.002077532	0.577761	0.000399688	8888885	Megaviridae	root;Viruses;dsDNA viruses, no RNA stage;NCLDV;Megaviridae
polb_OM.RGC.v1.008226830	0.575387	-0.00115062	10501	Phycodnaviridae	root;Viruses;dsDNA viruses, no RNA stage;NCLDV;Phycodnaviridae
polb_OM.RGC.v1.006526028	0.57437	0.000466729	8888885	Megaviridae	root;Viruses;dsDNA viruses, no RNA stage;NCLDV;Megaviridae
polb_OM.RGC.v1.000159675	0.573955	0.000421691	8888885	Megaviridae	root;Viruses;dsDNA viruses, no RNA stage;NCLDV;Megaviridae
rdrp_20451590	0.57339	-0.00158221	464095	Picornavirales	root;Viruses;ssRNA viruses;ssRNA positive-strand viruses, no DNA stage;Picornavirales
polb_OM.RGC.v1.014407517	0.571688	-0.000466446	8888885	Megaviridae	root;Viruses;dsDNA viruses, no RNA stage;NCLDV;Megaviridae
polb_OM.RGC.v1.002505012	0.571488	0.000918377	8888885	Megaviridae	root;Viruses;dsDNA viruses, no RNA stage;NCLDV;Megaviridae
polb_OM.RGC.v1.002595679	0.5697	0.000354634	8888885	Megaviridae	root;Viruses;dsDNA viruses, no RNA stage;NCLDV;Megaviridae
rep_95214117	0.569232	0.00108304	642248	unclassified Circoviridae	root;Viruses;ssDNA viruses;Circoviridae;unclassified Circoviridae
polb_OM.RGC.v1.000905852	0.568982	0.000222261	10486	Iridoviridae	root;Viruses;dsDNA viruses, no RNA stage;NCLDV;Iridoviridae
polb_OM.RGC.v1.000136588	0.568304	0.000555933	8888885	Megaviridae	root;Viruses;dsDNA viruses, no RNA stage;NCLDV;Megaviridae
polb_OM.RGC.v1.009463540	0.567279	-0.000126154	10486	Iridoviridae	root;Viruses;dsDNA viruses, no RNA stage;NCLDV;Iridoviridae
polb_OM.RGC.v1.016045104	0.567081	-0.0007923	8888885	Megaviridae	root;Viruses;dsDNA viruses, no RNA stage;NCLDV;Megaviridae
polb_OM.RGC.v1.009863958	0.567058	0.000393288	8888885	Megaviridae	root;Viruses;dsDNA viruses, no RNA stage;NCLDV;Megaviridae
polb_OM.RGC.v1.003093542	0.566268	-0.00170394	8888885	Megaviridae	root;Viruses;dsDNA viruses, no RNA stage;NCLDV;Megaviridae
polb_OM.RGC.v1.001541737	0.565538	0.00114054	8888885	Megaviridae	root;Viruses;dsDNA viruses, no RNA stage;NCLDV;Megaviridae
polb_OM.RGC.v1.008448330	0.565224	0.000152394	8888885	Megaviridae	root;Viruses;dsDNA viruses, no RNA stage;NCLDV;Megaviridae
polb_OM.RGC.v1.011736127	0.565207	0.00064456	8888885	Megaviridae	root;Viruses;dsDNA viruses, no RNA stage;NCLDV;Megaviridae
polb_OM.RGC.v1.004707206	0.56476	-0.00129334	8888885	Megaviridae	root;Viruses;dsDNA viruses, no RNA stage;NCLDV;Megaviridae
polb_OM.RGC.v1.009249887	0.564536	0.000410483	8888885	Megaviridae	root;Viruses;dsDNA viruses, no RNA stage;NCLDV;Megaviridae
polb_OM.RGC.v1.002689266	0.563678	-0.00135218	8888885	Megaviridae	root;Viruses;dsDNA viruses, no RNA stage;NCLDV;Megaviridae
rep_55058380	0.563532	0.000930474	642248	unclassified Circoviridae	root;Viruses;ssDNA viruses;Circoviridae;unclassified Circoviridae
polb_OM.RGC.v1.012800947	0.563183	-0.00071119	8888885	Megaviridae	root;Viruses;dsDNA viruses, no RNA stage;NCLDV;Megaviridae
polb_OM.RGC.v1.002575445	0.561379	-0.000607139	8888885	Megaviridae	root;Viruses;dsDNA viruses, no RNA stage;NCLDV;Megaviridae
polb_OM.RGC.v1.001164287	0.561288	0.000214901	8888885	Megaviridae	root;Viruses;dsDNA viruses, no RNA stage;NCLDV;Megaviridae
polb_OM.RGC.v1.000274868	0.560473	-8.2383e-05	8888885	Megaviridae	root;Viruses;dsDNA viruses, no RNA stage;NCLDV;Megaviridae
polb_OM.RGC.v1.008876798	0.559346	-3.28301e-05	8888885	Megaviridae	root;Viruses;dsDNA viruses, no RNA stage;NCLDV;Megaviridae
polb_OM.RGC.v1.002336011	0.558013	-0.000325322	8888885	Megaviridae	root;Viruses;dsDNA viruses, no RNA stage;NCLDV;Megaviridae
rdrp_104329283	0.557922	-0.00128575	1511809	Betapartitivirus	root;Viruses;dsRNA viruses;Partitiviridae;Betapartitivirus
polb_OM.RGC.v1.004500130	0.557852	0.000641843	8888885	Megaviridae	root;Viruses;dsDNA viruses, no RNA stage;NCLDV;Megaviridae
rdrp_44278324	0.556912	0.00162945	464095	Picornavirales	root;Viruses;ssRNA viruses;ssRNA positive-strand viruses, no DNA stage;Picornavirales
polb_OM.RGC.v1.001396800	0.555873	-0.00031014	8888885	Megaviridae	root;Viruses;dsDNA viruses, no RNA stage;NCLDV;Megaviridae
polb_OM.RGC.v1.001372408	0.555847	-0.00103257	8888885	Megaviridae	root;Viruses;dsDNA viruses, no RNA stage;NCLDV;Megaviridae
polb_OM.RGC.v1.015610221	0.555672	-0.00155323	8888885	Megaviridae	root;Viruses;dsDNA viruses, no RNA stage;NCLDV;Megaviridae
polb_OM.RGC.v1.007413632	0.555358	-0.000933917	8888885	Megaviridae	root;Viruses;dsDNA viruses, no RNA stage;NCLDV;Megaviridae
polb_OM.RGC.v1.014850198	0.554281	-0.00136279	8888885	Megaviridae	root;Viruses;dsDNA viruses, no RNA stage;NCLDV;Megaviridae
polb_OM.RGC.v1.000252229	0.552316	-0.000496995	10501	Phycodnaviridae	root;Viruses;dsDNA viruses, no RNA stage;NCLDV;Phycodnaviridae
rdrp_77681106	0.551998	0.000380244	1324959	Burdock mottle virus	root;Viruses;ssRNA viruses;ssRNA positive-strand viruses, no DNA stage;Benyviridae;Benyvirus;Burdock mottle virus
polb_OM.RGC.v1.000203118	0.551327	0.00111278	8888885	Megaviridae	root;Viruses;dsDNA viruses, no RNA stage;NCLDV;Megaviridae
rdrp_73723529	0.551283	-0.0014304	1922524	Beihai picobirna-like virus 7	root;Viruses;dsRNA viruses;Picobirnaviridae;Beihai picobirna-like virus 7
polb_OM.RGC.v1.000955155	0.55059	-0.000556208	8888885	Megaviridae	root;Viruses;dsDNA viruses, no RNA stage;NCLDV;Megaviridae
polb_OM.RGC.v1.015138886	0.548656	-0.00141191	10486	Iridoviridae	root;Viruses;dsDNA viruses, no RNA stage;NCLDV;Iridoviridae
polb_OM.RGC.v1.001536626	0.548216	9.39746e-05	8888885	Megaviridae	root;Viruses;dsDNA viruses, no RNA stage;NCLDV;Megaviridae
polb_OM.RGC.v1.006413285	0.545964	-0.000554193	8888885	Megaviridae	root;Viruses;dsDNA viruses, no RNA stage;NCLDV;Megaviridae
polb_OM.RGC.v1.002878217	0.544956	0.000323367	8888885	Megaviridae	root;Viruses;dsDNA viruses, no RNA stage;NCLDV;Megaviridae
polb_OM.RGC.v1.000109761	0.54348	-0.00129824	8888885	Megaviridae	root;Viruses;dsDNA viruses, no RNA stage;NCLDV;Megaviridae
rdrp_21872260	0.541266	-0.000700131	464095	Picornavirales	root;Viruses;ssRNA viruses;ssRNA positive-strand viruses, no DNA stage;Picornavirales
rdrp_59437349	0.539842	0.000270405	675063	Tymovirales	root;Viruses;ssRNA viruses;ssRNA positive-strand viruses, no DNA stage;Tymovirales
polb_OM.RGC.v1.004400053	0.539506	-0.00083351	8888885	Megaviridae	root;Viruses;dsDNA viruses, no RNA stage;NCLDV;Megaviridae
polb_OM.RGC.v1.012333851	0.539275	0.000627316	8888885	Megaviridae	root;Viruses;dsDNA viruses, no RNA stage;NCLDV;Megaviridae
rdrp_44049884	0.538811	0.00156624	1922566	Beihai picorna-like virus 23	root;Viruses;ssRNA viruses;ssRNA positive-strand viruses, no DNA stage;Picornavirales;Beihai picorna-like virus 23
polb_OM.RGC.v1.006935404	0.537695	0.00148494	10486	Iridoviridae	root;Viruses;dsDNA viruses, no RNA stage;NCLDV;Iridoviridae
polb_OM.RGC.v1.012164314	0.537548	-0.000288916	8888885	Megaviridae	root;Viruses;dsDNA viruses, no RNA stage;NCLDV;Megaviridae
polb_OM.RGC.v1.001899493	0.537191	-0.0014678	8888885	Megaviridae	root;Viruses;dsDNA viruses, no RNA stage;NCLDV;Megaviridae
polb_OM.RGC.v1.001144453	0.535381	-0.00111367	8888885	Megaviridae	root;Viruses;dsDNA viruses, no RNA stage;NCLDV;Megaviridae
polb_OM.RGC.v1.008654312	0.535168	-0.000143107	8888885	Megaviridae	root;Viruses;dsDNA viruses, no RNA stage;NCLDV;Megaviridae
polb_OM.RGC.v1.010250983	0.53448	-0.000247472	8888885	Megaviridae	root;Viruses;dsDNA viruses, no RNA stage;NCLDV;Megaviridae
polb_OM.RGC.v1.011309395	0.533653	-0.000333489	8888885	Megaviridae	root;Viruses;dsDNA viruses, no RNA stage;NCLDV;Megaviridae
polb_OM.RGC.v1.009341640	0.533139	0.00129893	8888885	Megaviridae	root;Viruses;dsDNA viruses, no RNA stage;NCLDV;Megaviridae
rdrp_41784406	0.531678	0.0013911	1516128	Chaetoceros tenuissimus RNA virus type-II	root;Viruses;ssRNA viruses;unclassified ssRNA viruses;Chaetoceros tenuissimus RNA virus type-II
polb_OM.RGC.v1.013569410	0.53143	-0.000113987	8888885	Megaviridae	root;Viruses;dsDNA viruses, no RNA stage;NCLDV;Megaviridae
polb_OM.RGC.v1.002307345	0.53106	0.000764199	8888885	Megaviridae	root;Viruses;dsDNA viruses, no RNA stage;NCLDV;Megaviridae
polb_OM.RGC.v1.008090538	0.530104	-0.000649096	8888885	Megaviridae	root;Viruses;dsDNA viruses, no RNA stage;NCLDV;Megaviridae
polb_OM.RGC.v1.000072841	0.52885	0.000861285	8888885	Megaviridae	root;Viruses;dsDNA viruses, no RNA stage;NCLDV;Megaviridae
polb_OM.RGC.v1.011638056	0.528222	0.000261269	8888885	Megaviridae	root;Viruses;dsDNA viruses, no RNA stage;NCLDV;Megaviridae
polb_OM.RGC.v1.000061590	0.527896	0.00149678	8888885	Megaviridae	root;Viruses;dsDNA viruses, no RNA stage;NCLDV;Megaviridae
polb_OM.RGC.v1.000073641	0.527858	0.000229437	8888885	Megaviridae	root;Viruses;dsDNA viruses, no RNA stage;NCLDV;Megaviridae
polb_OM.RGC.v1.010869283	0.526751	1.02779e-05	8888885	Megaviridae	root;Viruses;dsDNA viruses, no RNA stage;NCLDV;Megaviridae
polb_OM.RGC.v1.005057834	0.526018	-0.000629511	8888885	Megaviridae	root;Viruses;dsDNA viruses, no RNA stage;NCLDV;Megaviridae
polb_OM.RGC.v1.003479173	0.526013	-0.000653305	8888885	Megaviridae	root;Viruses;dsDNA viruses, no RNA stage;NCLDV;Megaviridae
polb_OM.RGC.v1.013732911	0.525698	-0.00132712	8888885	Megaviridae	root;Viruses;dsDNA viruses, no RNA stage;NCLDV;Megaviridae
polb_OM.RGC.v1.005979286	0.525541	-0.000915582	8888885	Megaviridae	root;Viruses;dsDNA viruses, no RNA stage;NCLDV;Megaviridae
polb_OM.RGC.v1.004989002	0.525301	0.000868265	8888885	Megaviridae	root;Viruses;dsDNA viruses, no RNA stage;NCLDV;Megaviridae
polb_OM.RGC.v1.011930333	0.523293	-0.000176985	8888885	Megaviridae	root;Viruses;dsDNA viruses, no RNA stage;NCLDV;Megaviridae
polb_OM.RGC.v1.008025633	0.522891	-0.00104174	8888885	Megaviridae	root;Viruses;dsDNA viruses, no RNA stage;NCLDV;Megaviridae
polb_OM.RGC.v1.004744054	0.521265	-0.00111737	8888885	Megaviridae	root;Viruses;dsDNA viruses, no RNA stage;NCLDV;Megaviridae
rdrp_45022612	0.521149	0.00134167	1922566	Beihai picorna-like virus 23	root;Viruses;ssRNA viruses;ssRNA positive-strand viruses, no DNA stage;Picornavirales;Beihai picorna-like virus 23
rdrp_13227086	0.520513	-0.00144354	343865	unclassified Mitovirus	root;Viruses;ssRNA viruses;ssRNA positive-strand viruses, no DNA stage;Narnaviridae;Mitovirus;unclassified Mitovirus
polb_OM.RGC.v1.014566565	0.517147	-0.000713655	8888885	Megaviridae	root;Viruses;dsDNA viruses, no RNA stage;NCLDV;Megaviridae
polb_OM.RGC.v1.000059460	0.515438	0.00124272	8888885	Megaviridae	root;Viruses;dsDNA viruses, no RNA stage;NCLDV;Megaviridae
polb_OM.RGC.v1.007788662	0.513509	0.000439769	8888885	Megaviridae	root;Viruses;dsDNA viruses, no RNA stage;NCLDV;Megaviridae
polb_OM.RGC.v1.013321718	0.513469	-0.000105732	8888885	Megaviridae	root;Viruses;dsDNA viruses, no RNA stage;NCLDV;Megaviridae
polb_OM.RGC.v1.000083666	0.512437	-0.000477791	8888885	Megaviridae	root;Viruses;dsDNA viruses, no RNA stage;NCLDV;Megaviridae
polb_OM.RGC.v1.000447665	0.5117	-0.000976436	8888885	Megaviridae	root;Viruses;dsDNA viruses, no RNA stage;NCLDV;Megaviridae
rep_28756699	0.511314	0.00133169	1379695	Circoviridae 2 LDMD-2013	root;Viruses;ssDNA viruses;Circoviridae;environmental samples;Circoviridae 2 LDMD-2013
polb_OM.RGC.v1.011991808	0.511234	-0.000910009	8888885	Megaviridae	root;Viruses;dsDNA viruses, no RNA stage;NCLDV;Megaviridae
polb_OM.RGC.v1.003375245	0.511207	-0.00148456	8888885	Megaviridae	root;Viruses;dsDNA viruses, no RNA stage;NCLDV;Megaviridae
polb_OM.RGC.v1.005812980	0.510832	0.000542228	8888885	Megaviridae	root;Viruses;dsDNA viruses, no RNA stage;NCLDV;Megaviridae
polb_OM.RGC.v1.005360926	0.510091	-0.00103133	10501	Phycodnaviridae	root;Viruses;dsDNA viruses, no RNA stage;NCLDV;Phycodnaviridae
polb_OM.RGC.v1.009018547	0.509873	0.00132234	8888885	Megaviridae	root;Viruses;dsDNA viruses, no RNA stage;NCLDV;Megaviridae
polb_OM.RGC.v1.012635653	0.509723	-0.00123301	8888885	Megaviridae	root;Viruses;dsDNA viruses, no RNA stage;NCLDV;Megaviridae
rep_74940111	0.50962	-0.000546202	1618251	Avon-Heathcote Estuary associated circular virus 27	root;Viruses;ssDNA viruses;Circoviridae;unclassified Circoviridae;Avon-Heathcote Estuary associated circular virus 27
polb_OM.RGC.v1.011824010	0.509509	-0.0015521	8888885	Megaviridae	root;Viruses;dsDNA viruses, no RNA stage;NCLDV;Megaviridae
polb_OM.RGC.v1.014715584	0.508865	0.000491655	10501	Phycodnaviridae	root;Viruses;dsDNA viruses, no RNA stage;NCLDV;Phycodnaviridae
polb_OM.RGC.v1.006037941	0.50881	0.000682353	8888885	Megaviridae	root;Viruses;dsDNA viruses, no RNA stage;NCLDV;Megaviridae
polb_OM.RGC.v1.013901886	0.508382	0.000201335	8888885	Megaviridae	root;Viruses;dsDNA viruses, no RNA stage;NCLDV;Megaviridae
polb_OM.RGC.v1.006930728	0.508038	-0.000512317	8888885	Megaviridae	root;Viruses;dsDNA viruses, no RNA stage;NCLDV;Megaviridae
rdrp_51241105	0.507221	0.00121732	1922631	Beihai picorna-like virus 83	root;Viruses;ssRNA viruses;ssRNA positive-strand viruses, no DNA stage;Picornavirales;Beihai picorna-like virus 83
polb_OM.RGC.v1.011102383	0.506935	-0.000270894	8888885	Megaviridae	root;Viruses;dsDNA viruses, no RNA stage;NCLDV;Megaviridae
polb_OM.RGC.v1.014379242	0.505016	0.000555207	8888885	Megaviridae	root;Viruses;dsDNA viruses, no RNA stage;NCLDV;Megaviridae
polb_OM.RGC.v1.004323247	0.504803	-0.00159248	8888885	Megaviridae	root;Viruses;dsDNA viruses, no RNA stage;NCLDV;Megaviridae
polb_OM.RGC.v1.014462562	0.503905	-0.0014169	8888885	Megaviridae	root;Viruses;dsDNA viruses, no RNA stage;NCLDV;Megaviridae
polb_OM.RGC.v1.000307699	0.503905	-0.000945107	10501	Phycodnaviridae	root;Viruses;dsDNA viruses, no RNA stage;NCLDV;Phycodnaviridae
polb_OM.RGC.v1.004225486	0.503592	-0.00157256	8888885	Megaviridae	root;Viruses;dsDNA viruses, no RNA stage;NCLDV;Megaviridae
rdrp_77955964	0.502989	-0.00119919	11270	Rhabdoviridae	root;Viruses;ssRNA viruses;ssRNA negative-strand viruses;Mononegavirales;Rhabdoviridae
polb_OM.RGC.v1.004437205	0.500434	-0.00060673	8888885	Megaviridae	root;Viruses;dsDNA viruses, no RNA stage;NCLDV;Megaviridae
polb_OM.RGC.v1.000138080	0.499062	0.000842027	10501	Phycodnaviridae	root;Viruses;dsDNA viruses, no RNA stage;NCLDV;Phycodnaviridae
polb_OM.RGC.v1.000070802	0.494441	-0.0014871	8888885	Megaviridae	root;Viruses;dsDNA viruses, no RNA stage;NCLDV;Megaviridae
polb_OM.RGC.v1.005821543	0.492691	0.000403482	8888885	Megaviridae	root;Viruses;dsDNA viruses, no RNA stage;NCLDV;Megaviridae
polb_OM.RGC.v1.012546948	0.492437	0.000219207	8888885	Megaviridae	root;Viruses;dsDNA viruses, no RNA stage;NCLDV;Megaviridae
polb_OM.RGC.v1.010683104	0.491864	-0.00131908	8888885	Megaviridae	root;Viruses;dsDNA viruses, no RNA stage;NCLDV;Megaviridae
rdrp_49263920	0.491271	0.000348502	1922428	Beihai mantis shrimp virus 1	root;Viruses;ssRNA viruses;ssRNA positive-strand viruses, no DNA stage;Hepeviridae;Beihai mantis shrimp virus 1
polb_OM.RGC.v1.009483809	0.49037	-0.00113039	8888885	Megaviridae	root;Viruses;dsDNA viruses, no RNA stage;NCLDV;Megaviridae
polb_OM.RGC.v1.007276559	0.490074	0.0012809	8888885	Megaviridae	root;Viruses;dsDNA viruses, no RNA stage;NCLDV;Megaviridae
polb_OM.RGC.v1.000734801	0.489862	-0.000317836	8888885	Megaviridae	root;Viruses;dsDNA viruses, no RNA stage;NCLDV;Megaviridae
polb_OM.RGC.v1.000715507	0.488581	0.000609424	8888885	Megaviridae	root;Viruses;dsDNA viruses, no RNA stage;NCLDV;Megaviridae
polb_OM.RGC.v1.007379457	0.488101	0.00142483	8888885	Megaviridae	root;Viruses;dsDNA viruses, no RNA stage;NCLDV;Megaviridae
rdrp_102173281	0.488068	-0.0015031	12283	Nodaviridae	root;Viruses;ssRNA viruses;ssRNA positive-strand viruses, no DNA stage;Nodaviridae
polb_OM.RGC.v1.001098568	0.487899	-0.000895562	8888885	Megaviridae	root;Viruses;dsDNA viruses, no RNA stage;NCLDV;Megaviridae
polb_OM.RGC.v1.002954925	0.487714	9.9756e-05	8888885	Megaviridae	root;Viruses;dsDNA viruses, no RNA stage;NCLDV;Megaviridae
polb_OM.RGC.v1.014117171	0.487569	-1.69254e-05	8888885	Megaviridae	root;Viruses;dsDNA viruses, no RNA stage;NCLDV;Megaviridae
polb_OM.RGC.v1.010590545	0.486905	-0.000341955	8888885	Megaviridae	root;Viruses;dsDNA viruses, no RNA stage;NCLDV;Megaviridae
polb_OM.RGC.v1.011299630	0.485794	0.000237909	8888885	Megaviridae	root;Viruses;dsDNA viruses, no RNA stage;NCLDV;Megaviridae
polb_OM.RGC.v1.013692542	0.485622	-0.000766956	8888885	Megaviridae	root;Viruses;dsDNA viruses, no RNA stage;NCLDV;Megaviridae
polb_OM.RGC.v1.002281373	0.483643	0.000142692	8888885	Megaviridae	root;Viruses;dsDNA viruses, no RNA stage;NCLDV;Megaviridae
polb_OM.RGC.v1.006962461	0.483506	0.000225794	8888885	Megaviridae	root;Viruses;dsDNA viruses, no RNA stage;NCLDV;Megaviridae
polb_OM.RGC.v1.010047012	0.483149	-8.03571e-05	8888885	Megaviridae	root;Viruses;dsDNA viruses, no RNA stage;NCLDV;Megaviridae
polb_OM.RGC.v1.003496944	0.481544	0.00147349	933845	Bathycoccus sp. RCC1105 virus BpV	root;Viruses;dsDNA viruses, no RNA stage;NCLDV;Phycodnaviridae;YSLP-Prasinovirus-group;Prasinovirus;Prasinovirus-B;Bathycoccus sp. RCC1105 virus BpV
polb_OM.RGC.v1.013079968	0.481325	0.000563004	8888885	Megaviridae	root;Viruses;dsDNA viruses, no RNA stage;NCLDV;Megaviridae
polb_OM.RGC.v1.002530930	0.47991	-0.000660112	8888885	Megaviridae	root;Viruses;dsDNA viruses, no RNA stage;NCLDV;Megaviridae
polb_OM.RGC.v1.007064887	0.479506	0.00132046	8888885	Megaviridae	root;Viruses;dsDNA viruses, no RNA stage;NCLDV;Megaviridae
polb_OM.RGC.v1.015491904	0.479389	-0.00136866	8888885	Megaviridae	root;Viruses;dsDNA viruses, no RNA stage;NCLDV;Megaviridae
polb_OM.RGC.v1.002845711	0.479046	0.00119803	8888885	Megaviridae	root;Viruses;dsDNA viruses, no RNA stage;NCLDV;Megaviridae
polb_OM.RGC.v1.003332358	0.478454	-0.000522684	8888885	Megaviridae	root;Viruses;dsDNA viruses, no RNA stage;NCLDV;Megaviridae
rdrp_20878048	0.478007	-0.000431985	1661395	Ampivirus A1	root;Viruses;ssRNA viruses;ssRNA positive-strand viruses, no DNA stage;Picornavirales;Picornaviridae;unclassified Picornaviridae;Ampivirus A1
rdrp_83719286	0.475035	-0.000859616	186768	Mitovirus	root;Viruses;ssRNA viruses;ssRNA positive-strand viruses, no DNA stage;Narnaviridae;Mitovirus
polb_OM.RGC.v1.006274570	0.473771	0.00111561	8888885	Megaviridae	root;Viruses;dsDNA viruses, no RNA stage;NCLDV;Megaviridae
polb_OM.RGC.v1.012221777	0.473136	-0.000621675	10486	Iridoviridae	root;Viruses;dsDNA viruses, no RNA stage;NCLDV;Iridoviridae
polb_OM.RGC.v1.010248059	0.473129	-0.00150946	8888885	Megaviridae	root;Viruses;dsDNA viruses, no RNA stage;NCLDV;Megaviridae
polb_OM.RGC.v1.015853537	0.472703	-0.000772592	8888885	Megaviridae	root;Viruses;dsDNA viruses, no RNA stage;NCLDV;Megaviridae
polb_OM.RGC.v1.004751022	0.469832	0.00104839	8888885	Megaviridae	root;Viruses;dsDNA viruses, no RNA stage;NCLDV;Megaviridae
polb_OM.RGC.v1.001610606	0.469664	0.0012573	8888885	Megaviridae	root;Viruses;dsDNA viruses, no RNA stage;NCLDV;Megaviridae
polb_OM.RGC.v1.008089619	0.46877	0.00103551	8888885	Megaviridae	root;Viruses;dsDNA viruses, no RNA stage;NCLDV;Megaviridae
polb_OM.RGC.v1.001133202	0.46794	-0.000504817	8888885	Megaviridae	root;Viruses;dsDNA viruses, no RNA stage;NCLDV;Megaviridae
polb_OM.RGC.v1.009864661	0.466648	0.00124463	8888885	Megaviridae	root;Viruses;dsDNA viruses, no RNA stage;NCLDV;Megaviridae
polb_OM.RGC.v1.008750440	0.465147	0.00129276	8888885	Megaviridae	root;Viruses;dsDNA viruses, no RNA stage;NCLDV;Megaviridae
polb_OM.RGC.v1.009558356	0.46503	0.000450834	8888885	Megaviridae	root;Viruses;dsDNA viruses, no RNA stage;NCLDV;Megaviridae
polb_OM.RGC.v1.010259740	0.463034	0.000268065	8888885	Megaviridae	root;Viruses;dsDNA viruses, no RNA stage;NCLDV;Megaviridae
polb_OM.RGC.v1.013326296	0.463017	0.000471514	8888885	Megaviridae	root;Viruses;dsDNA viruses, no RNA stage;NCLDV;Megaviridae
rep_32255008	0.462902	-0.00148346	29258	ssDNA viruses	root;Viruses;ssDNA viruses
rdrp_101118660	0.462681	-0.00119724	296210	Penicillium stoloniferum virus F	root;Viruses;dsRNA viruses;Partitiviridae;Gammapartitivirus;Penicillium stoloniferum virus F
polb_OM.RGC.v1.002851823	0.461598	0.00111266	8888885	Megaviridae	root;Viruses;dsDNA viruses, no RNA stage;NCLDV;Megaviridae
polb_OM.RGC.v1.014460026	0.461251	-0.000139712	8888885	Megaviridae	root;Viruses;dsDNA viruses, no RNA stage;NCLDV;Megaviridae
rdrp_51842016	0.461061	-0.000164005	12195	Potyvirus	root;Viruses;ssRNA viruses;ssRNA positive-strand viruses, no DNA stage;Potyviridae;Potyvirus
rdrp_779330	0.460983	7.32342e-05	699189	Iflaviridae	root;Viruses;ssRNA viruses;ssRNA positive-strand viruses, no DNA stage;Picornavirales;Iflaviridae
polb_OM.RGC.v1.012530301	0.460902	0.000980888	8888885	Megaviridae	root;Viruses;dsDNA viruses, no RNA stage;NCLDV;Megaviridae
rdrp_51510345	0.459854	-0.000333962	12195	Potyvirus	root;Viruses;ssRNA viruses;ssRNA positive-strand viruses, no DNA stage;Potyviridae;Potyvirus
polb_OM.RGC.v1.003632286	0.459493	0.000592187	8888885	Megaviridae	root;Viruses;dsDNA viruses, no RNA stage;NCLDV;Megaviridae
polb_OM.RGC.v1.000472320	0.459121	-0.000674279	8888885	Megaviridae	root;Viruses;dsDNA viruses, no RNA stage;NCLDV;Megaviridae
polb_OM.RGC.v1.011169625	0.458818	0.000525563	8888885	Megaviridae	root;Viruses;dsDNA viruses, no RNA stage;NCLDV;Megaviridae
polb_OM.RGC.v1.001182927	0.458134	-0.000728255	8888885	Megaviridae	root;Viruses;dsDNA viruses, no RNA stage;NCLDV;Megaviridae
rdrp_45370407	0.457899	0.00136035	1922566	Beihai picorna-like virus 23	root;Viruses;ssRNA viruses;ssRNA positive-strand viruses, no DNA stage;Picornavirales;Beihai picorna-like virus 23
polb_OM.RGC.v1.001550420	0.456674	-0.00143656	8888885	Megaviridae	root;Viruses;dsDNA viruses, no RNA stage;NCLDV;Megaviridae
polb_OM.RGC.v1.001674135	0.454855	0.000647655	8888885	Megaviridae	root;Viruses;dsDNA viruses, no RNA stage;NCLDV;Megaviridae
polb_OM.RGC.v1.012642882	0.454278	3.84008e-06	8888885	Megaviridae	root;Viruses;dsDNA viruses, no RNA stage;NCLDV;Megaviridae
polb_OM.RGC.v1.000056933	0.453149	0.000914578	8888885	Megaviridae	root;Viruses;dsDNA viruses, no RNA stage;NCLDV;Megaviridae
polb_OM.RGC.v1.000240120	0.452683	-0.000676614	10501	Phycodnaviridae	root;Viruses;dsDNA viruses, no RNA stage;NCLDV;Phycodnaviridae
polb_OM.RGC.v1.014399650	0.451464	-0.000442995	10501	Phycodnaviridae	root;Viruses;dsDNA viruses, no RNA stage;NCLDV;Phycodnaviridae
polb_OM.RGC.v1.007473489	0.451425	6.60128e-05	8888885	Megaviridae	root;Viruses;dsDNA viruses, no RNA stage;NCLDV;Megaviridae
rdrp_84432702	0.45093	0.00117306	1922539	Beihai picorna-like virus 110	root;Viruses;ssRNA viruses;ssRNA positive-strand viruses, no DNA stage;Picornavirales;Beihai picorna-like virus 110
polb_OM.RGC.v1.000846344	0.450013	0.000601217	8888885	Megaviridae	root;Viruses;dsDNA viruses, no RNA stage;NCLDV;Megaviridae
polb_OM.RGC.v1.005126050	0.449548	-0.00113293	8888885	Megaviridae	root;Viruses;dsDNA viruses, no RNA stage;NCLDV;Megaviridae
rep_40695591	0.449377	0.00118976	1592110	Odonata-associated circular virus-10	root;Viruses;ssDNA viruses;unclassified ssDNA viruses;Odonata-associated circular virus-10
polb_OM.RGC.v1.007143508	0.449099	0.000259554	8888885	Megaviridae	root;Viruses;dsDNA viruses, no RNA stage;NCLDV;Megaviridae
polb_OM.RGC.v1.012238681	0.448646	0.000369847	8888885	Megaviridae	root;Viruses;dsDNA viruses, no RNA stage;NCLDV;Megaviridae
polb_OM.RGC.v1.013979459	0.447779	-0.0005075	8888885	Megaviridae	root;Viruses;dsDNA viruses, no RNA stage;NCLDV;Megaviridae
polb_OM.RGC.v1.009034096	0.44769	0.0014399	8888885	Megaviridae	root;Viruses;dsDNA viruses, no RNA stage;NCLDV;Megaviridae
polb_OM.RGC.v1.011966472	0.447655	-0.000478001	8888885	Megaviridae	root;Viruses;dsDNA viruses, no RNA stage;NCLDV;Megaviridae
polb_OM.RGC.v1.003314888	0.446454	-0.00103039	8888885	Megaviridae	root;Viruses;dsDNA viruses, no RNA stage;NCLDV;Megaviridae
rdrp_51649498	0.446405	-0.00137318	35278	ssRNA positive-strand viruses, no DNA stage	root;Viruses;ssRNA viruses;ssRNA positive-strand viruses, no DNA stage
polb_OM.RGC.v1.000070489	0.445623	-0.00137649	8888885	Megaviridae	root;Viruses;dsDNA viruses, no RNA stage;NCLDV;Megaviridae
rdrp_65944955	0.445554	-0.00127733	439488	ssRNA viruses	root;Viruses;ssRNA viruses
polb_OM.RGC.v1.000713930	0.445089	-0.000679469	8888885	Megaviridae	root;Viruses;dsDNA viruses, no RNA stage;NCLDV;Megaviridae
polb_OM.RGC.v1.000743043	0.44437	0.000220885	8888885	Megaviridae	root;Viruses;dsDNA viruses, no RNA stage;NCLDV;Megaviridae
polb_OM.RGC.v1.002482758	0.444049	-0.00139786	8888885	Megaviridae	root;Viruses;dsDNA viruses, no RNA stage;NCLDV;Megaviridae
polb_OM.RGC.v1.012037682	0.443588	0.00067119	8888885	Megaviridae	root;Viruses;dsDNA viruses, no RNA stage;NCLDV;Megaviridae
polb_OM.RGC.v1.011071991	0.442754	-0.000506297	8888885	Megaviridae	root;Viruses;dsDNA viruses, no RNA stage;NCLDV;Megaviridae
polb_OM.RGC.v1.001851608	0.441895	-0.00137235	8888885	Megaviridae	root;Viruses;dsDNA viruses, no RNA stage;NCLDV;Megaviridae
polb_OM.RGC.v1.012984831	0.441572	0.00022781	8888885	Megaviridae	root;Viruses;dsDNA viruses, no RNA stage;NCLDV;Megaviridae
polb_OM.RGC.v1.004010668	0.441435	-0.00107922	8888885	Megaviridae	root;Viruses;dsDNA viruses, no RNA stage;NCLDV;Megaviridae
rdrp_5972655	0.441095	0.00118703	1516128	Chaetoceros tenuissimus RNA virus type-II	root;Viruses;ssRNA viruses;unclassified ssRNA viruses;Chaetoceros tenuissimus RNA virus type-II
rdrp_41056905	0.440574	0.000827134	37960	unclassified Partitiviridae	root;Viruses;dsRNA viruses;Partitiviridae;unclassified Partitiviridae
polb_OM.RGC.v1.011659672	0.439079	0.000918975	8888885	Megaviridae	root;Viruses;dsDNA viruses, no RNA stage;NCLDV;Megaviridae
polb_OM.RGC.v1.007757186	0.438472	0.000308025	8888885	Megaviridae	root;Viruses;dsDNA viruses, no RNA stage;NCLDV;Megaviridae
polb_OM.RGC.v1.012271480	0.437887	-0.000958572	10486	Iridoviridae	root;Viruses;dsDNA viruses, no RNA stage;NCLDV;Iridoviridae
polb_OM.RGC.v1.011022184	0.43743	0.000223894	8888885	Megaviridae	root;Viruses;dsDNA viruses, no RNA stage;NCLDV;Megaviridae
polb_OM.RGC.v1.011413040	0.43597	-0.000657539	8888885	Megaviridae	root;Viruses;dsDNA viruses, no RNA stage;NCLDV;Megaviridae
polb_OM.RGC.v1.016236437	0.43521	0.000859069	8888885	Megaviridae	root;Viruses;dsDNA viruses, no RNA stage;NCLDV;Megaviridae
polb_OM.RGC.v1.010988668	0.435159	-8.69597e-05	8888885	Megaviridae	root;Viruses;dsDNA viruses, no RNA stage;NCLDV;Megaviridae
polb_OM.RGC.v1.014052728	0.434699	0.00133463	8888885	Megaviridae	root;Viruses;dsDNA viruses, no RNA stage;NCLDV;Megaviridae
polb_OM.RGC.v1.010828410	0.434667	-0.000502356	8888885	Megaviridae	root;Viruses;dsDNA viruses, no RNA stage;NCLDV;Megaviridae
polb_OM.RGC.v1.006994870	0.434205	-0.00110877	8888885	Megaviridae	root;Viruses;dsDNA viruses, no RNA stage;NCLDV;Megaviridae
polb_OM.RGC.v1.000037993	0.433231	-0.000345362	8888885	Megaviridae	root;Viruses;dsDNA viruses, no RNA stage;NCLDV;Megaviridae
polb_OM.RGC.v1.005815872	0.432334	-0.000743558	8888885	Megaviridae	root;Viruses;dsDNA viruses, no RNA stage;NCLDV;Megaviridae
polb_OM.RGC.v1.005293246	0.431846	0.000942288	8888885	Megaviridae	root;Viruses;dsDNA viruses, no RNA stage;NCLDV;Megaviridae
polb_OM.RGC.v1.007636969	0.43176	-0.00102817	8888885	Megaviridae	root;Viruses;dsDNA viruses, no RNA stage;NCLDV;Megaviridae
polb_OM.RGC.v1.009544142	0.431476	0.000528771	8888885	Megaviridae	root;Viruses;dsDNA viruses, no RNA stage;NCLDV;Megaviridae
polb_OM.RGC.v1.013512756	0.431367	-0.000859753	8888885	Megaviridae	root;Viruses;dsDNA viruses, no RNA stage;NCLDV;Megaviridae
polb_OM.RGC.v1.011494988	0.429429	0.000872502	8888885	Megaviridae	root;Viruses;dsDNA viruses, no RNA stage;NCLDV;Megaviridae
polb_OM.RGC.v1.013336313	0.428755	0.000439827	8888885	Megaviridae	root;Viruses;dsDNA viruses, no RNA stage;NCLDV;Megaviridae
polb_OM.RGC.v1.012613997	0.428703	-0.000526348	8888885	Megaviridae	root;Viruses;dsDNA viruses, no RNA stage;NCLDV;Megaviridae
polb_OM.RGC.v1.005944547	0.428686	-0.000496239	8888885	Megaviridae	root;Viruses;dsDNA viruses, no RNA stage;NCLDV;Megaviridae
polb_OM.RGC.v1.000298839	0.428123	-0.00100929	8888885	Megaviridae	root;Viruses;dsDNA viruses, no RNA stage;NCLDV;Megaviridae
polb_OM.RGC.v1.007336845	0.427854	0.00091756	8888885	Megaviridae	root;Viruses;dsDNA viruses, no RNA stage;NCLDV;Megaviridae
polb_OM.RGC.v1.011028736	0.426205	-0.000264804	8888885	Megaviridae	root;Viruses;dsDNA viruses, no RNA stage;NCLDV;Megaviridae
polb_OM.RGC.v1.000383758	0.424877	-0.000587901	8888885	Megaviridae	root;Viruses;dsDNA viruses, no RNA stage;NCLDV;Megaviridae
polb_OM.RGC.v1.007791286	0.424597	0.000424601	8888885	Megaviridae	root;Viruses;dsDNA viruses, no RNA stage;NCLDV;Megaviridae
polb_OM.RGC.v1.004856868	0.424106	0.000446023	8888885	Megaviridae	root;Viruses;dsDNA viruses, no RNA stage;NCLDV;Megaviridae
polb_OM.RGC.v1.011918378	0.423677	0.000980191	8888885	Megaviridae	root;Viruses;dsDNA viruses, no RNA stage;NCLDV;Megaviridae
polb_OM.RGC.v1.013448365	0.423601	-0.00114701	8888885	Megaviridae	root;Viruses;dsDNA viruses, no RNA stage;NCLDV;Megaviridae
polb_OM.RGC.v1.007527987	0.422931	0.00095763	8888885	Megaviridae	root;Viruses;dsDNA viruses, no RNA stage;NCLDV;Megaviridae
polb_OM.RGC.v1.011974292	0.422621	0.00127909	8888885	Megaviridae	root;Viruses;dsDNA viruses, no RNA stage;NCLDV;Megaviridae
polb_OM.RGC.v1.005313494	0.422497	-0.0004865	8888885	Megaviridae	root;Viruses;dsDNA viruses, no RNA stage;NCLDV;Megaviridae
polb_OM.RGC.v1.003494740	0.422081	1.30637e-05	8888885	Megaviridae	root;Viruses;dsDNA viruses, no RNA stage;NCLDV;Megaviridae
polb_OM.RGC.v1.000231755	0.421496	-1.31597e-05	10501	Phycodnaviridae	root;Viruses;dsDNA viruses, no RNA stage;NCLDV;Phycodnaviridae
polb_OM.RGC.v1.000357448	0.421462	-0.000223073	8888885	Megaviridae	root;Viruses;dsDNA viruses, no RNA stage;NCLDV;Megaviridae
polb_OM.RGC.v1.009755627	0.420836	0.00108661	8888885	Megaviridae	root;Viruses;dsDNA viruses, no RNA stage;NCLDV;Megaviridae
polb_OM.RGC.v1.013242834	0.420152	-5.1279e-05	8888885	Megaviridae	root;Viruses;dsDNA viruses, no RNA stage;NCLDV;Megaviridae
polb_OM.RGC.v1.001733096	0.419861	0.000924702	8888885	Megaviridae	root;Viruses;dsDNA viruses, no RNA stage;NCLDV;Megaviridae
polb_OM.RGC.v1.003369501	0.418728	0.00131628	8888885	Megaviridae	root;Viruses;dsDNA viruses, no RNA stage;NCLDV;Megaviridae
polb_OM.RGC.v1.002623079	0.417247	0.000480345	8888885	Megaviridae	root;Viruses;dsDNA viruses, no RNA stage;NCLDV;Megaviridae
polb_OM.RGC.v1.010491779	0.416942	-0.00123462	8888885	Megaviridae	root;Viruses;dsDNA viruses, no RNA stage;NCLDV;Megaviridae
polb_OM.RGC.v1.000188835	0.416452	0.000511696	10501	Phycodnaviridae	root;Viruses;dsDNA viruses, no RNA stage;NCLDV;Phycodnaviridae
polb_OM.RGC.v1.008938824	0.414416	-0.000710449	8888885	Megaviridae	root;Viruses;dsDNA viruses, no RNA stage;NCLDV;Megaviridae
rdrp_89374067	0.414304	-0.00125858	343865	unclassified Mitovirus	root;Viruses;ssRNA viruses;ssRNA positive-strand viruses, no DNA stage;Narnaviridae;Mitovirus;unclassified Mitovirus
polb_OM.RGC.v1.006271734	0.413659	-0.000749055	8888885	Megaviridae	root;Viruses;dsDNA viruses, no RNA stage;NCLDV;Megaviridae
polb_OM.RGC.v1.011930330	0.411025	0.000538183	8888885	Megaviridae	root;Viruses;dsDNA viruses, no RNA stage;NCLDV;Megaviridae
polb_OM.RGC.v1.014361856	0.409884	0.00110986	10486	Iridoviridae	root;Viruses;dsDNA viruses, no RNA stage;NCLDV;Iridoviridae
rdrp_116403745	0.409111	-0.000601475	640897	Phytophthora infestans RNA virus 1	root;Viruses;ssRNA viruses;ssRNA positive-strand viruses, no DNA stage;unclassified ssRNA positive-strand viruses;Phytophthora infestans RNA virus 1
polb_OM.RGC.v1.010758300	0.409009	-0.000648195	8888885	Megaviridae	root;Viruses;dsDNA viruses, no RNA stage;NCLDV;Megaviridae
polb_OM.RGC.v1.012058318	0.406659	0.000597088	8888885	Megaviridae	root;Viruses;dsDNA viruses, no RNA stage;NCLDV;Megaviridae
polb_OM.RGC.v1.009943543	0.406292	-0.000244534	8888885	Megaviridae	root;Viruses;dsDNA viruses, no RNA stage;NCLDV;Megaviridae
polb_OM.RGC.v1.009517804	0.405466	-9.44498e-05	8888885	Megaviridae	root;Viruses;dsDNA viruses, no RNA stage;NCLDV;Megaviridae
polb_OM.RGC.v1.006684117	0.401911	0.000193424	8888885	Megaviridae	root;Viruses;dsDNA viruses, no RNA stage;NCLDV;Megaviridae
polb_OM.RGC.v1.001820800	0.401132	-0.000769297	8888885	Megaviridae	root;Viruses;dsDNA viruses, no RNA stage;NCLDV;Megaviridae
polb_OM.RGC.v1.004601866	0.401088	0.00073536	8888885	Megaviridae	root;Viruses;dsDNA viruses, no RNA stage;NCLDV;Megaviridae
rdrp_79544478	0.399678	-0.000709964	640897	Phytophthora infestans RNA virus 1	root;Viruses;ssRNA viruses;ssRNA positive-strand viruses, no DNA stage;unclassified ssRNA positive-strand viruses;Phytophthora infestans RNA virus 1
polb_OM.RGC.v1.012979208	0.399576	-0.00122242	8888885	Megaviridae	root;Viruses;dsDNA viruses, no RNA stage;NCLDV;Megaviridae
polb_OM.RGC.v1.010181401	0.399077	0.000454386	8888885	Megaviridae	root;Viruses;dsDNA viruses, no RNA stage;NCLDV;Megaviridae
rep_54807639	0.398904	-0.000255332	29258	ssDNA viruses	root;Viruses;ssDNA viruses
polb_OM.RGC.v1.004587248	0.398095	0.000701516	8888885	Megaviridae	root;Viruses;dsDNA viruses, no RNA stage;NCLDV;Megaviridae
polb_OM.RGC.v1.000494289	0.396769	-0.000796208	8888885	Megaviridae	root;Viruses;dsDNA viruses, no RNA stage;NCLDV;Megaviridae
rdrp_98935078	0.395207	0.00124707	1922496	Beihai paphia shell virus 1	root;Viruses;ssRNA viruses;ssRNA positive-strand viruses, no DNA stage;Picornavirales;Beihai paphia shell virus 1
polb_OM.RGC.v1.003902179	0.394763	0.000189698	8888885	Megaviridae	root;Viruses;dsDNA viruses, no RNA stage;NCLDV;Megaviridae
polb_OM.RGC.v1.006261718	0.394738	-0.00102797	8888885	Megaviridae	root;Viruses;dsDNA viruses, no RNA stage;NCLDV;Megaviridae
rdrp_45092716	0.394119	0.000998899	1926968	Bivalve RNA virus G5	root;Viruses;ssRNA viruses;ssRNA positive-strand viruses, no DNA stage;Picornavirales;Dicistroviridae;unclassified Dicistroviridae;Bivalve RNA virus G5
polb_OM.RGC.v1.009376263	0.393876	-0.00123646	8888885	Megaviridae	root;Viruses;dsDNA viruses, no RNA stage;NCLDV;Megaviridae
polb_OM.RGC.v1.015951760	0.393565	0.00113523	8888885	Megaviridae	root;Viruses;dsDNA viruses, no RNA stage;NCLDV;Megaviridae
polb_OM.RGC.v1.009602864	0.393466	-2.75336e-05	8888885	Megaviridae	root;Viruses;dsDNA viruses, no RNA stage;NCLDV;Megaviridae
polb_OM.RGC.v1.007176073	0.392787	3.27305e-05	8888885	Megaviridae	root;Viruses;dsDNA viruses, no RNA stage;NCLDV;Megaviridae
rdrp_92224366	0.392355	0.000908675	343865	unclassified Mitovirus	root;Viruses;ssRNA viruses;ssRNA positive-strand viruses, no DNA stage;Narnaviridae;Mitovirus;unclassified Mitovirus
rdrp_5257731	0.392286	0.00097229	1516128	Chaetoceros tenuissimus RNA virus type-II	root;Viruses;ssRNA viruses;unclassified ssRNA viruses;Chaetoceros tenuissimus RNA virus type-II
polb_OM.RGC.v1.009487548	0.391739	-3.23017e-05	8888885	Megaviridae	root;Viruses;dsDNA viruses, no RNA stage;NCLDV;Megaviridae
polb_OM.RGC.v1.003185551	0.391277	0.00040771	8888885	Megaviridae	root;Viruses;dsDNA viruses, no RNA stage;NCLDV;Megaviridae
polb_OM.RGC.v1.012701785	0.391032	-0.000977715	10486	Iridoviridae	root;Viruses;dsDNA viruses, no RNA stage;NCLDV;Iridoviridae
rdrp_82254166	0.390947	-0.00114924	464095	Picornavirales	root;Viruses;ssRNA viruses;ssRNA positive-strand viruses, no DNA stage;Picornavirales
polb_OM.RGC.v1.015202718	0.390748	-0.000180572	8888885	Megaviridae	root;Viruses;dsDNA viruses, no RNA stage;NCLDV;Megaviridae
polb_OM.RGC.v1.002704626	0.390743	-0.000655886	8888885	Megaviridae	root;Viruses;dsDNA viruses, no RNA stage;NCLDV;Megaviridae
polb_OM.RGC.v1.011557962	0.390186	0.000595927	8888885	Megaviridae	root;Viruses;dsDNA viruses, no RNA stage;NCLDV;Megaviridae
polb_OM.RGC.v1.014033580	0.390009	-0.000500801	8888885	Megaviridae	root;Viruses;dsDNA viruses, no RNA stage;NCLDV;Megaviridae
polb_OM.RGC.v1.001358640	0.388731	-0.000149147	8888885	Megaviridae	root;Viruses;dsDNA viruses, no RNA stage;NCLDV;Megaviridae
polb_OM.RGC.v1.001779810	0.388254	0.000740299	8888885	Megaviridae	root;Viruses;dsDNA viruses, no RNA stage;NCLDV;Megaviridae
polb_OM.RGC.v1.000069192	0.387949	0.000232627	8888885	Megaviridae	root;Viruses;dsDNA viruses, no RNA stage;NCLDV;Megaviridae
polb_OM.RGC.v1.001319819	0.386955	0.00124188	8888885	Megaviridae	root;Viruses;dsDNA viruses, no RNA stage;NCLDV;Megaviridae
rep_40695593	0.385997	0.00104488	1592110	Odonata-associated circular virus-10	root;Viruses;ssDNA viruses;unclassified ssDNA viruses;Odonata-associated circular virus-10
polb_OM.RGC.v1.002052867	0.385646	0.00105167	8888885	Megaviridae	root;Viruses;dsDNA viruses, no RNA stage;NCLDV;Megaviridae
polb_OM.RGC.v1.016197880	0.384567	0.000529998	8888885	Megaviridae	root;Viruses;dsDNA viruses, no RNA stage;NCLDV;Megaviridae
polb_OM.RGC.v1.000047199	0.38446	-0.000910023	8888885	Megaviridae	root;Viruses;dsDNA viruses, no RNA stage;NCLDV;Megaviridae
polb_OM.RGC.v1.009831766	0.384115	-0.00120583	8888885	Megaviridae	root;Viruses;dsDNA viruses, no RNA stage;NCLDV;Megaviridae
polb_OM.RGC.v1.010141237	0.383922	-0.000414451	8888885	Megaviridae	root;Viruses;dsDNA viruses, no RNA stage;NCLDV;Megaviridae
polb_OM.RGC.v1.004490710	0.383806	1.05239e-05	8888885	Megaviridae	root;Viruses;dsDNA viruses, no RNA stage;NCLDV;Megaviridae
polb_OM.RGC.v1.009648713	0.383797	0.000945037	10486	Iridoviridae	root;Viruses;dsDNA viruses, no RNA stage;NCLDV;Iridoviridae
polb_OM.RGC.v1.002996284	0.38345	-8.92824e-05	10486	Iridoviridae	root;Viruses;dsDNA viruses, no RNA stage;NCLDV;Iridoviridae
polb_OM.RGC.v1.007342770	0.383371	0.00111783	8888885	Megaviridae	root;Viruses;dsDNA viruses, no RNA stage;NCLDV;Megaviridae
polb_OM.RGC.v1.015471286	0.383153	-0.000860597	8888885	Megaviridae	root;Viruses;dsDNA viruses, no RNA stage;NCLDV;Megaviridae
polb_OM.RGC.v1.005088436	0.383004	0.000350619	8888885	Megaviridae	root;Viruses;dsDNA viruses, no RNA stage;NCLDV;Megaviridae
polb_OM.RGC.v1.000247120	0.379892	-0.000694313	8888885	Megaviridae	root;Viruses;dsDNA viruses, no RNA stage;NCLDV;Megaviridae
polb_OM.RGC.v1.004339900	0.379309	-0.00071563	8888885	Megaviridae	root;Viruses;dsDNA viruses, no RNA stage;NCLDV;Megaviridae
rdrp_92654139	0.379174	-0.000628527	343865	unclassified Mitovirus	root;Viruses;ssRNA viruses;ssRNA positive-strand viruses, no DNA stage;Narnaviridae;Mitovirus;unclassified Mitovirus
rdrp_45782259	0.37877	-0.000400791	464095	Picornavirales	root;Viruses;ssRNA viruses;ssRNA positive-strand viruses, no DNA stage;Picornavirales
polb_OM.RGC.v1.000674053	0.378509	0.000180714	137992	Asfarviridae	root;Viruses;dsDNA viruses, no RNA stage;NCLDV;Asfarviridae
polb_OM.RGC.v1.013866650	0.378475	-0.000387653	8888885	Megaviridae	root;Viruses;dsDNA viruses, no RNA stage;NCLDV;Megaviridae
polb_OM.RGC.v1.009766911	0.378387	-0.00120434	8888885	Megaviridae	root;Viruses;dsDNA viruses, no RNA stage;NCLDV;Megaviridae
polb_OM.RGC.v1.007673812	0.378323	-0.000434329	10501	Phycodnaviridae	root;Viruses;dsDNA viruses, no RNA stage;NCLDV;Phycodnaviridae
rdrp_42975987	0.378228	-0.000409155	464095	Picornavirales	root;Viruses;ssRNA viruses;ssRNA positive-strand viruses, no DNA stage;Picornavirales
polb_OM.RGC.v1.006330231	0.377516	-0.000900431	8888885	Megaviridae	root;Viruses;dsDNA viruses, no RNA stage;NCLDV;Megaviridae
polb_OM.RGC.v1.003112028	0.377501	0.000904002	8888885	Megaviridae	root;Viruses;dsDNA viruses, no RNA stage;NCLDV;Megaviridae
polb_OM.RGC.v1.007281174	0.377018	-0.00119628	8888885	Megaviridae	root;Viruses;dsDNA viruses, no RNA stage;NCLDV;Megaviridae
polb_OM.RGC.v1.013394364	0.373563	-1.33482e-05	8888885	Megaviridae	root;Viruses;dsDNA viruses, no RNA stage;NCLDV;Megaviridae
rdrp_64666778	0.372696	0.00064277	1922539	Beihai picorna-like virus 110	root;Viruses;ssRNA viruses;ssRNA positive-strand viruses, no DNA stage;Picornavirales;Beihai picorna-like virus 110
polb_OM.RGC.v1.008409707	0.372574	-0.00051064	8888885	Megaviridae	root;Viruses;dsDNA viruses, no RNA stage;NCLDV;Megaviridae
polb_OM.RGC.v1.001878545	0.371684	0.000151201	8888885	Megaviridae	root;Viruses;dsDNA viruses, no RNA stage;NCLDV;Megaviridae
polb_OM.RGC.v1.010656562	0.369279	-0.000512228	8888885	Megaviridae	root;Viruses;dsDNA viruses, no RNA stage;NCLDV;Megaviridae
polb_OM.RGC.v1.003006767	0.369119	0.0006702	8888885	Megaviridae	root;Viruses;dsDNA viruses, no RNA stage;NCLDV;Megaviridae
polb_OM.RGC.v1.009588328	0.368936	0.000132128	10486	Iridoviridae	root;Viruses;dsDNA viruses, no RNA stage;NCLDV;Iridoviridae
polb_OM.RGC.v1.008367469	0.368836	-0.000409429	8888885	Megaviridae	root;Viruses;dsDNA viruses, no RNA stage;NCLDV;Megaviridae
polb_OM.RGC.v1.003144842	0.3688	0.000625874	10486	Iridoviridae	root;Viruses;dsDNA viruses, no RNA stage;NCLDV;Iridoviridae
rdrp_41940817	0.367105	-0.000445285	37960	unclassified Partitiviridae	root;Viruses;dsRNA viruses;Partitiviridae;unclassified Partitiviridae
polb_OM.RGC.v1.006492197	0.366521	0.00105274	8888885	Megaviridae	root;Viruses;dsDNA viruses, no RNA stage;NCLDV;Megaviridae
polb_OM.RGC.v1.002113474	0.36583	0.000199143	8888885	Megaviridae	root;Viruses;dsDNA viruses, no RNA stage;NCLDV;Megaviridae
polb_OM.RGC.v1.004238777	0.36487	-0.00098685	8888885	Megaviridae	root;Viruses;dsDNA viruses, no RNA stage;NCLDV;Megaviridae
polb_OM.RGC.v1.001770837	0.364639	0.000161898	8888885	Megaviridae	root;Viruses;dsDNA viruses, no RNA stage;NCLDV;Megaviridae
polb_OM.RGC.v1.003736524	0.364479	-0.000989742	8888885	Megaviridae	root;Viruses;dsDNA viruses, no RNA stage;NCLDV;Megaviridae
polb_OM.RGC.v1.014338855	0.36437	-0.000851515	8888885	Megaviridae	root;Viruses;dsDNA viruses, no RNA stage;NCLDV;Megaviridae
polb_OM.RGC.v1.007050004	0.364265	-0.00116943	8888885	Megaviridae	root;Viruses;dsDNA viruses, no RNA stage;NCLDV;Megaviridae
polb_OM.RGC.v1.004817766	0.363339	-0.000472886	10486	Iridoviridae	root;Viruses;dsDNA viruses, no RNA stage;NCLDV;Iridoviridae
polb_OM.RGC.v1.000194398	0.363325	-0.000378548	10501	Phycodnaviridae	root;Viruses;dsDNA viruses, no RNA stage;NCLDV;Phycodnaviridae
polb_OM.RGC.v1.015136010	0.360309	0.00017482	8888885	Megaviridae	root;Viruses;dsDNA viruses, no RNA stage;NCLDV;Megaviridae
polb_OM.RGC.v1.001488908	0.358196	-0.00106815	8888885	Megaviridae	root;Viruses;dsDNA viruses, no RNA stage;NCLDV;Megaviridae
polb_OM.RGC.v1.012427148	0.357575	-0.000819987	8888885	Megaviridae	root;Viruses;dsDNA viruses, no RNA stage;NCLDV;Megaviridae
polb_OM.RGC.v1.011907320	0.35657	-0.000742428	8888885	Megaviridae	root;Viruses;dsDNA viruses, no RNA stage;NCLDV;Megaviridae
polb_OM.RGC.v1.001957067	0.356451	0.00109495	8888885	Megaviridae	root;Viruses;dsDNA viruses, no RNA stage;NCLDV;Megaviridae
polb_OM.RGC.v1.001058062	0.35499	-0.00109219	8888885	Megaviridae	root;Viruses;dsDNA viruses, no RNA stage;NCLDV;Megaviridae
polb_OM.RGC.v1.011536043	0.35476	-0.000558912	8888885	Megaviridae	root;Viruses;dsDNA viruses, no RNA stage;NCLDV;Megaviridae
polb_OM.RGC.v1.015130394	0.354476	-0.000150145	8888885	Megaviridae	root;Viruses;dsDNA viruses, no RNA stage;NCLDV;Megaviridae
polb_OM.RGC.v1.011432742	0.354289	0.000570251	8888885	Megaviridae	root;Viruses;dsDNA viruses, no RNA stage;NCLDV;Megaviridae
polb_OM.RGC.v1.009854118	0.353597	-0.000593881	8888885	Megaviridae	root;Viruses;dsDNA viruses, no RNA stage;NCLDV;Megaviridae
polb_OM.RGC.v1.015994497	0.353232	0.000918862	8888885	Megaviridae	root;Viruses;dsDNA viruses, no RNA stage;NCLDV;Megaviridae
polb_OM.RGC.v1.001190453	0.353226	-1.91032e-05	8888885	Megaviridae	root;Viruses;dsDNA viruses, no RNA stage;NCLDV;Megaviridae
polb_OM.RGC.v1.005609418	0.352971	0.000105239	8888885	Megaviridae	root;Viruses;dsDNA viruses, no RNA stage;NCLDV;Megaviridae
polb_OM.RGC.v1.001038285	0.351311	0.000934805	8888885	Megaviridae	root;Viruses;dsDNA viruses, no RNA stage;NCLDV;Megaviridae
polb_OM.RGC.v1.001730212	0.350366	0.000847548	8888885	Megaviridae	root;Viruses;dsDNA viruses, no RNA stage;NCLDV;Megaviridae
polb_OM.RGC.v1.000171027	0.349504	0.000295846	8888885	Megaviridae	root;Viruses;dsDNA viruses, no RNA stage;NCLDV;Megaviridae
polb_OM.RGC.v1.002121920	0.348444	0.000917684	10501	Phycodnaviridae	root;Viruses;dsDNA viruses, no RNA stage;NCLDV;Phycodnaviridae
polb_OM.RGC.v1.013503135	0.348227	-0.000643279	8888885	Megaviridae	root;Viruses;dsDNA viruses, no RNA stage;NCLDV;Megaviridae
polb_OM.RGC.v1.012608360	0.347096	0.00036247	8888885	Megaviridae	root;Viruses;dsDNA viruses, no RNA stage;NCLDV;Megaviridae
polb_OM.RGC.v1.000745571	0.347011	0.00104664	10501	Phycodnaviridae	root;Viruses;dsDNA viruses, no RNA stage;NCLDV;Phycodnaviridae
polb_OM.RGC.v1.015278431	0.346676	0.000350358	8888885	Megaviridae	root;Viruses;dsDNA viruses, no RNA stage;NCLDV;Megaviridae
polb_OM.RGC.v1.011078443	0.346571	-0.000129685	8888885	Megaviridae	root;Viruses;dsDNA viruses, no RNA stage;NCLDV;Megaviridae
polb_OM.RGC.v1.000386507	0.346107	0.000346739	10501	Phycodnaviridae	root;Viruses;dsDNA viruses, no RNA stage;NCLDV;Phycodnaviridae
polb_OM.RGC.v1.001207047	0.346063	0.000315668	8888885	Megaviridae	root;Viruses;dsDNA viruses, no RNA stage;NCLDV;Megaviridae
polb_OM.RGC.v1.014025967	0.345641	-0.00103567	8888885	Megaviridae	root;Viruses;dsDNA viruses, no RNA stage;NCLDV;Megaviridae
polb_OM.RGC.v1.014089396	0.345288	-0.00102706	8888885	Megaviridae	root;Viruses;dsDNA viruses, no RNA stage;NCLDV;Megaviridae
polb_OM.RGC.v1.004651113	0.34508	0.00110813	8888885	Megaviridae	root;Viruses;dsDNA viruses, no RNA stage;NCLDV;Megaviridae
polb_OM.RGC.v1.001518602	0.344886	-0.000727453	8888885	Megaviridae	root;Viruses;dsDNA viruses, no RNA stage;NCLDV;Megaviridae
polb_OM.RGC.v1.011628556	0.344312	-0.000292871	8888885	Megaviridae	root;Viruses;dsDNA viruses, no RNA stage;NCLDV;Megaviridae
rdrp_53927969	0.342277	-0.00105664	39729	Potyviridae	root;Viruses;ssRNA viruses;ssRNA positive-strand viruses, no DNA stage;Potyviridae
polb_OM.RGC.v1.000679310	0.342255	-0.000939407	8888885	Megaviridae	root;Viruses;dsDNA viruses, no RNA stage;NCLDV;Megaviridae
polb_OM.RGC.v1.005906782	0.339334	0.000946152	8888885	Megaviridae	root;Viruses;dsDNA viruses, no RNA stage;NCLDV;Megaviridae
rdrp_21777405	0.338238	-0.00064514	35278	ssRNA positive-strand viruses, no DNA stage	root;Viruses;ssRNA viruses;ssRNA positive-strand viruses, no DNA stage
polb_OM.RGC.v1.012084418	0.336578	-0.000420313	8888885	Megaviridae	root;Viruses;dsDNA viruses, no RNA stage;NCLDV;Megaviridae
polb_OM.RGC.v1.008095039	0.335794	-0.000704089	8888885	Megaviridae	root;Viruses;dsDNA viruses, no RNA stage;NCLDV;Megaviridae
polb_OM.RGC.v1.014236415	0.335651	-0.00105447	8888885	Megaviridae	root;Viruses;dsDNA viruses, no RNA stage;NCLDV;Megaviridae
polb_OM.RGC.v1.007451706	0.333932	0.000518616	10501	Phycodnaviridae	root;Viruses;dsDNA viruses, no RNA stage;NCLDV;Phycodnaviridae
polb_OM.RGC.v1.000318183	0.333516	-0.000123738	8888885	Megaviridae	root;Viruses;dsDNA viruses, no RNA stage;NCLDV;Megaviridae
polb_OM.RGC.v1.011890372	0.332862	0.00016426	8888885	Megaviridae	root;Viruses;dsDNA viruses, no RNA stage;NCLDV;Megaviridae
polb_OM.RGC.v1.005589469	0.332104	0.000440972	8888885	Megaviridae	root;Viruses;dsDNA viruses, no RNA stage;NCLDV;Megaviridae
polb_OM.RGC.v1.014705855	0.331293	0.000635033	8888885	Megaviridae	root;Viruses;dsDNA viruses, no RNA stage;NCLDV;Megaviridae
polb_OM.RGC.v1.011500563	0.331236	0.00035283	8888885	Megaviridae	root;Viruses;dsDNA viruses, no RNA stage;NCLDV;Megaviridae
polb_OM.RGC.v1.007839460	0.330545	-0.000237124	8888885	Megaviridae	root;Viruses;dsDNA viruses, no RNA stage;NCLDV;Megaviridae
polb_OM.RGC.v1.000061853	0.330158	-0.000615326	8888885	Megaviridae	root;Viruses;dsDNA viruses, no RNA stage;NCLDV;Megaviridae
polb_OM.RGC.v1.003766739	0.330089	-0.000331402	8888885	Megaviridae	root;Viruses;dsDNA viruses, no RNA stage;NCLDV;Megaviridae
polb_OM.RGC.v1.006872758	0.330035	0.000326303	8888885	Megaviridae	root;Viruses;dsDNA viruses, no RNA stage;NCLDV;Megaviridae
polb_OM.RGC.v1.008897848	0.329881	-2.76383e-05	8888885	Megaviridae	root;Viruses;dsDNA viruses, no RNA stage;NCLDV;Megaviridae
rdrp_93208651	0.32961	-0.000789896	11012	Partitiviridae	root;Viruses;dsRNA viruses;Partitiviridae
polb_OM.RGC.v1.004230842	0.329573	6.96455e-05	8888885	Megaviridae	root;Viruses;dsDNA viruses, no RNA stage;NCLDV;Megaviridae
polb_OM.RGC.v1.003385052	0.328466	0.000617601	8888885	Megaviridae	root;Viruses;dsDNA viruses, no RNA stage;NCLDV;Megaviridae
polb_OM.RGC.v1.012329349	0.327987	0.000923593	8888885	Megaviridae	root;Viruses;dsDNA viruses, no RNA stage;NCLDV;Megaviridae
polb_OM.RGC.v1.000858635	0.327308	-0.000700182	8888885	Megaviridae	root;Viruses;dsDNA viruses, no RNA stage;NCLDV;Megaviridae
polb_OM.RGC.v1.011216501	0.32623	-0.000674778	8888885	Megaviridae	root;Viruses;dsDNA viruses, no RNA stage;NCLDV;Megaviridae
rdrp_76025334	0.326053	0.000775606	640897	Phytophthora infestans RNA virus 1	root;Viruses;ssRNA viruses;ssRNA positive-strand viruses, no DNA stage;unclassified ssRNA positive-strand viruses;Phytophthora infestans RNA virus 1
polb_OM.RGC.v1.004723936	0.325991	-0.000930866	8888885	Megaviridae	root;Viruses;dsDNA viruses, no RNA stage;NCLDV;Megaviridae
polb_OM.RGC.v1.000441851	0.325504	0.000125539	10486	Iridoviridae	root;Viruses;dsDNA viruses, no RNA stage;NCLDV;Iridoviridae
polb_OM.RGC.v1.010337496	0.325432	0.00093484	8888885	Megaviridae	root;Viruses;dsDNA viruses, no RNA stage;NCLDV;Megaviridae
polb_OM.RGC.v1.013635162	0.325263	-0.000376593	8888885	Megaviridae	root;Viruses;dsDNA viruses, no RNA stage;NCLDV;Megaviridae
polb_OM.RGC.v1.009279947	0.32435	-0.000980128	8888885	Megaviridae	root;Viruses;dsDNA viruses, no RNA stage;NCLDV;Megaviridae
polb_OM.RGC.v1.006695026	0.323918	-0.000942787	8888885	Megaviridae	root;Viruses;dsDNA viruses, no RNA stage;NCLDV;Megaviridae
polb_OM.RGC.v1.000166599	0.32356	0.000250201	8888885	Megaviridae	root;Viruses;dsDNA viruses, no RNA stage;NCLDV;Megaviridae
polb_OM.RGC.v1.001485952	0.323515	8.71592e-05	8888885	Megaviridae	root;Viruses;dsDNA viruses, no RNA stage;NCLDV;Megaviridae
polb_OM.RGC.v1.012373561	0.323303	-0.000597353	8888885	Megaviridae	root;Viruses;dsDNA viruses, no RNA stage;NCLDV;Megaviridae
rep_75681668	0.322149	0.000349025	642248	unclassified Circoviridae	root;Viruses;ssDNA viruses;Circoviridae;unclassified Circoviridae
polb_OM.RGC.v1.013983390	0.321996	-0.000842173	8888885	Megaviridae	root;Viruses;dsDNA viruses, no RNA stage;NCLDV;Megaviridae
polb_OM.RGC.v1.008500004	0.321599	0.000698141	8888885	Megaviridae	root;Viruses;dsDNA viruses, no RNA stage;NCLDV;Megaviridae
polb_OM.RGC.v1.004942784	0.321299	0.000359181	8888885	Megaviridae	root;Viruses;dsDNA viruses, no RNA stage;NCLDV;Megaviridae
polb_OM.RGC.v1.007453952	0.320646	0.000253471	10501	Phycodnaviridae	root;Viruses;dsDNA viruses, no RNA stage;NCLDV;Phycodnaviridae
polb_OM.RGC.v1.007092250	0.320148	-0.000258544	8888885	Megaviridae	root;Viruses;dsDNA viruses, no RNA stage;NCLDV;Megaviridae
polb_OM.RGC.v1.005590796	0.319754	-9.48296e-05	8888885	Megaviridae	root;Viruses;dsDNA viruses, no RNA stage;NCLDV;Megaviridae
rep_61746391	0.319503	-0.000307607	29258	ssDNA viruses	root;Viruses;ssDNA viruses
rdrp_28549973	0.316446	0.00070911	1511811	Gammapartitivirus	root;Viruses;dsRNA viruses;Partitiviridae;Gammapartitivirus
polb_OM.RGC.v1.014134931	0.315596	0.00046338	8888885	Megaviridae	root;Viruses;dsDNA viruses, no RNA stage;NCLDV;Megaviridae
polb_OM.RGC.v1.015990111	0.314586	-0.00032872	8888885	Megaviridae	root;Viruses;dsDNA viruses, no RNA stage;NCLDV;Megaviridae
rdrp_12433837	0.314006	-0.000929526	464095	Picornavirales	root;Viruses;ssRNA viruses;ssRNA positive-strand viruses, no DNA stage;Picornavirales
polb_OM.RGC.v1.003384066	0.31363	-0.000911047	8888885	Megaviridae	root;Viruses;dsDNA viruses, no RNA stage;NCLDV;Megaviridae
polb_OM.RGC.v1.007554370	0.312099	-1.08009e-05	8888885	Megaviridae	root;Viruses;dsDNA viruses, no RNA stage;NCLDV;Megaviridae
polb_OM.RGC.v1.015318140	0.311632	0.000557091	8888885	Megaviridae	root;Viruses;dsDNA viruses, no RNA stage;NCLDV;Megaviridae
polb_OM.RGC.v1.012684890	0.309982	-0.000726157	8888885	Megaviridae	root;Viruses;dsDNA viruses, no RNA stage;NCLDV;Megaviridae
polb_OM.RGC.v1.010560427	0.309617	0.000756867	8888885	Megaviridae	root;Viruses;dsDNA viruses, no RNA stage;NCLDV;Megaviridae
rdrp_41476172	0.30862	0.000324331	12234	Tobamovirus	root;Viruses;ssRNA viruses;ssRNA positive-strand viruses, no DNA stage;Virgaviridae;Tobamovirus
polb_OM.RGC.v1.007024024	0.308104	-0.000732806	8888885	Megaviridae	root;Viruses;dsDNA viruses, no RNA stage;NCLDV;Megaviridae
polb_OM.RGC.v1.005740928	0.30736	0.000576074	8888885	Megaviridae	root;Viruses;dsDNA viruses, no RNA stage;NCLDV;Megaviridae
polb_OM.RGC.v1.001995956	0.306188	-0.000689147	8888885	Megaviridae	root;Viruses;dsDNA viruses, no RNA stage;NCLDV;Megaviridae
rdrp_48598029	0.305432	0.000663063	35278	ssRNA positive-strand viruses, no DNA stage	root;Viruses;ssRNA viruses;ssRNA positive-strand viruses, no DNA stage
polb_OM.RGC.v1.011464239	0.304808	-0.000961043	8888885	Megaviridae	root;Viruses;dsDNA viruses, no RNA stage;NCLDV;Megaviridae
polb_OM.RGC.v1.007610190	0.304156	-6.32344e-05	8888885	Megaviridae	root;Viruses;dsDNA viruses, no RNA stage;NCLDV;Megaviridae
rdrp_67269282	0.303689	0.000312523	1922385	Beihai hepe-like virus 8	root;Viruses;ssRNA viruses;ssRNA positive-strand viruses, no DNA stage;Hepeviridae;Beihai hepe-like virus 8
polb_OM.RGC.v1.012066706	0.301977	-0.000525344	8888885	Megaviridae	root;Viruses;dsDNA viruses, no RNA stage;NCLDV;Megaviridae
polb_OM.RGC.v1.015401398	0.301881	-0.000561318	8888885	Megaviridae	root;Viruses;dsDNA viruses, no RNA stage;NCLDV;Megaviridae
polb_OM.RGC.v1.012080157	0.299903	-0.000459674	8888885	Megaviridae	root;Viruses;dsDNA viruses, no RNA stage;NCLDV;Megaviridae
polb_OM.RGC.v1.010987879	0.299549	-0.000400521	8888885	Megaviridae	root;Viruses;dsDNA viruses, no RNA stage;NCLDV;Megaviridae
polb_OM.RGC.v1.006466317	0.299505	-0.0008681	8888885	Megaviridae	root;Viruses;dsDNA viruses, no RNA stage;NCLDV;Megaviridae
rdrp_45422669	0.298171	0.000957966	296210	Penicillium stoloniferum virus F	root;Viruses;dsRNA viruses;Partitiviridae;Gammapartitivirus;Penicillium stoloniferum virus F
polb_OM.RGC.v1.004238660	0.297136	-0.000169578	8888885	Megaviridae	root;Viruses;dsDNA viruses, no RNA stage;NCLDV;Megaviridae
polb_OM.RGC.v1.005676960	0.296689	-6.58054e-05	8888885	Megaviridae	root;Viruses;dsDNA viruses, no RNA stage;NCLDV;Megaviridae
polb_OM.RGC.v1.011484172	0.296412	-0.000555096	8888885	Megaviridae	root;Viruses;dsDNA viruses, no RNA stage;NCLDV;Megaviridae
polb_OM.RGC.v1.015210229	0.296079	-0.000650294	8888885	Megaviridae	root;Viruses;dsDNA viruses, no RNA stage;NCLDV;Megaviridae
polb_OM.RGC.v1.009335094	0.294429	-0.00020748	8888885	Megaviridae	root;Viruses;dsDNA viruses, no RNA stage;NCLDV;Megaviridae
polb_OM.RGC.v1.011292724	0.293962	0.000894449	8888885	Megaviridae	root;Viruses;dsDNA viruses, no RNA stage;NCLDV;Megaviridae
polb_OM.RGC.v1.006184513	0.293679	0.000190088	10486	Iridoviridae	root;Viruses;dsDNA viruses, no RNA stage;NCLDV;Iridoviridae
rdrp_55992045	0.293597	-0.000870401	464095	Picornavirales	root;Viruses;ssRNA viruses;ssRNA positive-strand viruses, no DNA stage;Picornavirales
polb_OM.RGC.v1.001762667	0.292475	0.000825651	8888885	Megaviridae	root;Viruses;dsDNA viruses, no RNA stage;NCLDV;Megaviridae
polb_OM.RGC.v1.012682120	0.291373	0.000237722	8888885	Megaviridae	root;Viruses;dsDNA viruses, no RNA stage;NCLDV;Megaviridae
polb_OM.RGC.v1.006599571	0.291364	-4.13031e-05	8888885	Megaviridae	root;Viruses;dsDNA viruses, no RNA stage;NCLDV;Megaviridae
polb_OM.RGC.v1.011133418	0.291109	0.000820593	8888885	Megaviridae	root;Viruses;dsDNA viruses, no RNA stage;NCLDV;Megaviridae
rdrp_26568779	0.290665	-0.000877455	464095	Picornavirales	root;Viruses;ssRNA viruses;ssRNA positive-strand viruses, no DNA stage;Picornavirales
polb_OM.RGC.v1.001145306	0.290593	0.000277962	10486	Iridoviridae	root;Viruses;dsDNA viruses, no RNA stage;NCLDV;Iridoviridae
polb_OM.RGC.v1.005125876	0.290495	-0.000234339	8888885	Megaviridae	root;Viruses;dsDNA viruses, no RNA stage;NCLDV;Megaviridae
polb_OM.RGC.v1.016323709	0.29026	0.000217852	8888885	Megaviridae	root;Viruses;dsDNA viruses, no RNA stage;NCLDV;Megaviridae
rdrp_59125832	0.289704	0.000827793	296210	Penicillium stoloniferum virus F	root;Viruses;dsRNA viruses;Partitiviridae;Gammapartitivirus;Penicillium stoloniferum virus F
polb_OM.RGC.v1.014993707	0.288607	0.000187247	10486	Iridoviridae	root;Viruses;dsDNA viruses, no RNA stage;NCLDV;Iridoviridae
polb_OM.RGC.v1.012898043	0.287816	-0.000212843	8888885	Megaviridae	root;Viruses;dsDNA viruses, no RNA stage;NCLDV;Megaviridae
polb_OM.RGC.v1.009322594	0.287466	-0.000245434	8888885	Megaviridae	root;Viruses;dsDNA viruses, no RNA stage;NCLDV;Megaviridae
polb_OM.RGC.v1.001610689	0.283596	-0.000673042	8888885	Megaviridae	root;Viruses;dsDNA viruses, no RNA stage;NCLDV;Megaviridae
polb_OM.RGC.v1.003416682	0.283561	-0.000899574	8888885	Megaviridae	root;Viruses;dsDNA viruses, no RNA stage;NCLDV;Megaviridae
polb_OM.RGC.v1.011479862	0.283519	0.00058374	8888885	Megaviridae	root;Viruses;dsDNA viruses, no RNA stage;NCLDV;Megaviridae
polb_OM.RGC.v1.009673636	0.283504	-0.000310423	8888885	Megaviridae	root;Viruses;dsDNA viruses, no RNA stage;NCLDV;Megaviridae
rep_10008812	0.282974	-0.000743989	1379695	Circoviridae 2 LDMD-2013	root;Viruses;ssDNA viruses;Circoviridae;environmental samples;Circoviridae 2 LDMD-2013
polb_OM.RGC.v1.004495343	0.282667	-0.000491591	8888885	Megaviridae	root;Viruses;dsDNA viruses, no RNA stage;NCLDV;Megaviridae
polb_OM.RGC.v1.000471455	0.281885	-0.000110465	8888885	Megaviridae	root;Viruses;dsDNA viruses, no RNA stage;NCLDV;Megaviridae
polb_OM.RGC.v1.015875643	0.281634	-0.000849726	8888885	Megaviridae	root;Viruses;dsDNA viruses, no RNA stage;NCLDV;Megaviridae
polb_OM.RGC.v1.009392408	0.281351	0.000519273	8888885	Megaviridae	root;Viruses;dsDNA viruses, no RNA stage;NCLDV;Megaviridae
polb_OM.RGC.v1.008052029	0.281347	-0.000843528	8888885	Megaviridae	root;Viruses;dsDNA viruses, no RNA stage;NCLDV;Megaviridae
polb_OM.RGC.v1.008874011	0.281073	0.000448751	8888885	Megaviridae	root;Viruses;dsDNA viruses, no RNA stage;NCLDV;Megaviridae
polb_OM.RGC.v1.005438246	0.280366	0.000636951	8888885	Megaviridae	root;Viruses;dsDNA viruses, no RNA stage;NCLDV;Megaviridae
polb_OM.RGC.v1.000042115	0.280197	0.000604651	8888885	Megaviridae	root;Viruses;dsDNA viruses, no RNA stage;NCLDV;Megaviridae
rdrp_28574043	0.28013	-0.000698857	11051	Flavivirus	root;Viruses;ssRNA viruses;ssRNA positive-strand viruses, no DNA stage;Flaviviridae;Flavivirus
polb_OM.RGC.v1.005142520	0.278426	0.000246831	8888885	Megaviridae	root;Viruses;dsDNA viruses, no RNA stage;NCLDV;Megaviridae
polb_OM.RGC.v1.008820596	0.277583	-0.000451732	8888885	Megaviridae	root;Viruses;dsDNA viruses, no RNA stage;NCLDV;Megaviridae
polb_OM.RGC.v1.013933862	0.277424	9.63754e-06	8888885	Megaviridae	root;Viruses;dsDNA viruses, no RNA stage;NCLDV;Megaviridae
polb_OM.RGC.v1.006774884	0.277229	0.000515488	8888885	Megaviridae	root;Viruses;dsDNA viruses, no RNA stage;NCLDV;Megaviridae
polb_OM.RGC.v1.003153940	0.27676	-0.000825228	8888885	Megaviridae	root;Viruses;dsDNA viruses, no RNA stage;NCLDV;Megaviridae
polb_OM.RGC.v1.011166534	0.276434	-0.000683772	8888885	Megaviridae	root;Viruses;dsDNA viruses, no RNA stage;NCLDV;Megaviridae
polb_OM.RGC.v1.005836139	0.276369	3.75474e-06	8888885	Megaviridae	root;Viruses;dsDNA viruses, no RNA stage;NCLDV;Megaviridae
polb_OM.RGC.v1.004280249	0.273629	-0.000832046	8888885	Megaviridae	root;Viruses;dsDNA viruses, no RNA stage;NCLDV;Megaviridae
polb_OM.RGC.v1.010742057	0.272751	7.70044e-05	8888885	Megaviridae	root;Viruses;dsDNA viruses, no RNA stage;NCLDV;Megaviridae
polb_OM.RGC.v1.002679547	0.272716	0.000239251	8888885	Megaviridae	root;Viruses;dsDNA viruses, no RNA stage;NCLDV;Megaviridae
polb_OM.RGC.v1.015074428	0.272443	-3.33085e-05	8888885	Megaviridae	root;Viruses;dsDNA viruses, no RNA stage;NCLDV;Megaviridae
polb_OM.RGC.v1.009418763	0.271106	-7.41847e-05	10486	Iridoviridae	root;Viruses;dsDNA viruses, no RNA stage;NCLDV;Iridoviridae
polb_OM.RGC.v1.005030280	0.271094	-0.000276804	8888885	Megaviridae	root;Viruses;dsDNA viruses, no RNA stage;NCLDV;Megaviridae
rep_95845338	0.270354	0.00057601	29258	ssDNA viruses	root;Viruses;ssDNA viruses
polb_OM.RGC.v1.000087972	0.269977	-0.000734352	8888885	Megaviridae	root;Viruses;dsDNA viruses, no RNA stage;NCLDV;Megaviridae
polb_OM.RGC.v1.013074544	0.269781	-0.000866902	8888885	Megaviridae	root;Viruses;dsDNA viruses, no RNA stage;NCLDV;Megaviridae
polb_OM.RGC.v1.014816166	0.269448	-0.000634337	8888885	Megaviridae	root;Viruses;dsDNA viruses, no RNA stage;NCLDV;Megaviridae
rdrp_69091267	0.269067	0.000860748	1871631	Rhizoctonia solani flexivirus 1	root;Viruses;ssRNA viruses;ssRNA positive-strand viruses, no DNA stage;Tymovirales;unclassified Flexiviridae;Rhizoctonia solani flexivirus 1
polb_OM.RGC.v1.002343200	0.268528	-0.000824371	8888885	Megaviridae	root;Viruses;dsDNA viruses, no RNA stage;NCLDV;Megaviridae
rdrp_1079799	0.268367	0.000482004	1922631	Beihai picorna-like virus 83	root;Viruses;ssRNA viruses;ssRNA positive-strand viruses, no DNA stage;Picornavirales;Beihai picorna-like virus 83
polb_OM.RGC.v1.000481208	0.267836	0.000741996	8888885	Megaviridae	root;Viruses;dsDNA viruses, no RNA stage;NCLDV;Megaviridae
polb_OM.RGC.v1.008200607	0.267661	0.000612531	8888885	Megaviridae	root;Viruses;dsDNA viruses, no RNA stage;NCLDV;Megaviridae
rdrp_81549844	0.267623	-0.000317857	11571	Bunyaviridae	root;Viruses;ssRNA viruses;ssRNA negative-strand viruses;Bunyaviridae
polb_OM.RGC.v1.008942253	0.267479	-0.000336531	8888885	Megaviridae	root;Viruses;dsDNA viruses, no RNA stage;NCLDV;Megaviridae
polb_OM.RGC.v1.008918050	0.267376	-0.000614129	8888885	Megaviridae	root;Viruses;dsDNA viruses, no RNA stage;NCLDV;Megaviridae
polb_OM.RGC.v1.000059817	0.266517	0.000817703	8888885	Megaviridae	root;Viruses;dsDNA viruses, no RNA stage;NCLDV;Megaviridae
polb_OM.RGC.v1.002809813	0.266106	0.000680405	8888885	Megaviridae	root;Viruses;dsDNA viruses, no RNA stage;NCLDV;Megaviridae
polb_OM.RGC.v1.008252696	0.262583	0.000765248	8888885	Megaviridae	root;Viruses;dsDNA viruses, no RNA stage;NCLDV;Megaviridae
polb_OM.RGC.v1.002383208	0.262532	0.000653408	10501	Phycodnaviridae	root;Viruses;dsDNA viruses, no RNA stage;NCLDV;Phycodnaviridae
polb_OM.RGC.v1.006526106	0.262207	0.000165166	10486	Iridoviridae	root;Viruses;dsDNA viruses, no RNA stage;NCLDV;Iridoviridae
polb_OM.RGC.v1.001809405	0.261706	-0.000331414	10486	Iridoviridae	root;Viruses;dsDNA viruses, no RNA stage;NCLDV;Iridoviridae
polb_OM.RGC.v1.000737429	0.26137	-0.000418886	8888885	Megaviridae	root;Viruses;dsDNA viruses, no RNA stage;NCLDV;Megaviridae
polb_OM.RGC.v1.012710705	0.261113	0.000618588	8888885	Megaviridae	root;Viruses;dsDNA viruses, no RNA stage;NCLDV;Megaviridae
polb_OM.RGC.v1.001331287	0.260556	-0.000836711	8888885	Megaviridae	root;Viruses;dsDNA viruses, no RNA stage;NCLDV;Megaviridae
polb_OM.RGC.v1.006744444	0.260314	-0.000174773	10486	Iridoviridae	root;Viruses;dsDNA viruses, no RNA stage;NCLDV;Iridoviridae
polb_OM.RGC.v1.001173520	0.257643	-0.000205768	8888885	Megaviridae	root;Viruses;dsDNA viruses, no RNA stage;NCLDV;Megaviridae
polb_OM.RGC.v1.016388347	0.257312	-0.000524054	8888885	Megaviridae	root;Viruses;dsDNA viruses, no RNA stage;NCLDV;Megaviridae
polb_OM.RGC.v1.005016822	0.25706	0.00052142	8888885	Megaviridae	root;Viruses;dsDNA viruses, no RNA stage;NCLDV;Megaviridae
polb_OM.RGC.v1.013297494	0.255748	-0.000345535	8888885	Megaviridae	root;Viruses;dsDNA viruses, no RNA stage;NCLDV;Megaviridae
polb_OM.RGC.v1.010050143	0.2515	-0.00054514	8888885	Megaviridae	root;Viruses;dsDNA viruses, no RNA stage;NCLDV;Megaviridae
polb_OM.RGC.v1.012020264	0.251366	-0.000654744	8888885	Megaviridae	root;Viruses;dsDNA viruses, no RNA stage;NCLDV;Megaviridae
polb_OM.RGC.v1.007259755	0.251124	0.00037043	8888885	Megaviridae	root;Viruses;dsDNA viruses, no RNA stage;NCLDV;Megaviridae
polb_OM.RGC.v1.008560242	0.250674	0.000237431	8888885	Megaviridae	root;Viruses;dsDNA viruses, no RNA stage;NCLDV;Megaviridae
rdrp_45643841	0.250508	0.000104664	464095	Picornavirales	root;Viruses;ssRNA viruses;ssRNA positive-strand viruses, no DNA stage;Picornavirales
polb_OM.RGC.v1.016245515	0.249811	-0.000185625	8888885	Megaviridae	root;Viruses;dsDNA viruses, no RNA stage;NCLDV;Megaviridae
rdrp_60748190	0.249485	0.000735062	37960	unclassified Partitiviridae	root;Viruses;dsRNA viruses;Partitiviridae;unclassified Partitiviridae
rdrp_36582061	0.24829	-0.000258197	35278	ssRNA positive-strand viruses, no DNA stage	root;Viruses;ssRNA viruses;ssRNA positive-strand viruses, no DNA stage
polb_OM.RGC.v1.013109127	0.248186	-0.000134202	10501	Phycodnaviridae	root;Viruses;dsDNA viruses, no RNA stage;NCLDV;Phycodnaviridae
polb_OM.RGC.v1.002569176	0.247722	0.000660667	8888885	Megaviridae	root;Viruses;dsDNA viruses, no RNA stage;NCLDV;Megaviridae
polb_OM.RGC.v1.012222208	0.247375	0.000223168	8888885	Megaviridae	root;Viruses;dsDNA viruses, no RNA stage;NCLDV;Megaviridae
rdrp_41392636	0.247337	0.000611087	11571	Bunyaviridae	root;Viruses;ssRNA viruses;ssRNA negative-strand viruses;Bunyaviridae
polb_OM.RGC.v1.001253199	0.245788	0.000450887	8888885	Megaviridae	root;Viruses;dsDNA viruses, no RNA stage;NCLDV;Megaviridae
polb_OM.RGC.v1.002170721	0.244507	0.000683324	8888885	Megaviridae	root;Viruses;dsDNA viruses, no RNA stage;NCLDV;Megaviridae
polb_OM.RGC.v1.002197947	0.244008	0.000704953	8888885	Megaviridae	root;Viruses;dsDNA viruses, no RNA stage;NCLDV;Megaviridae
polb_OM.RGC.v1.013781248	0.242955	0.000609294	8888885	Megaviridae	root;Viruses;dsDNA viruses, no RNA stage;NCLDV;Megaviridae
polb_OM.RGC.v1.005027413	0.24287	0.00038838	8888885	Megaviridae	root;Viruses;dsDNA viruses, no RNA stage;NCLDV;Megaviridae
polb_OM.RGC.v1.008449070	0.242474	-0.000524581	8888885	Megaviridae	root;Viruses;dsDNA viruses, no RNA stage;NCLDV;Megaviridae
rdrp_14437069	0.24209	-0.000595041	291484	Hepeviridae	root;Viruses;ssRNA viruses;ssRNA positive-strand viruses, no DNA stage;Hepeviridae
polb_OM.RGC.v1.009928017	0.240835	0.000450063	944644	Marseilleviridae	root;Viruses;dsDNA viruses, no RNA stage;NCLDV;Marseilleviridae
polb_OM.RGC.v1.001394667	0.239954	-0.000293622	8888885	Megaviridae	root;Viruses;dsDNA viruses, no RNA stage;NCLDV;Megaviridae
rdrp_107885569	0.239657	0.000496455	1922634	Beihai picorna-like virus 87	root;Viruses;ssRNA viruses;ssRNA positive-strand viruses, no DNA stage;Picornavirales;Beihai picorna-like virus 87
polb_OM.RGC.v1.005264527	0.23866	-0.000288146	8888885	Megaviridae	root;Viruses;dsDNA viruses, no RNA stage;NCLDV;Megaviridae
polb_OM.RGC.v1.000268767	0.238593	0.000114611	8888885	Megaviridae	root;Viruses;dsDNA viruses, no RNA stage;NCLDV;Megaviridae
polb_OM.RGC.v1.000239776	0.237405	-0.000311042	10501	Phycodnaviridae	root;Viruses;dsDNA viruses, no RNA stage;NCLDV;Phycodnaviridae
polb_OM.RGC.v1.014056040	0.237014	-0.000629144	8888885	Megaviridae	root;Viruses;dsDNA viruses, no RNA stage;NCLDV;Megaviridae
polb_OM.RGC.v1.015921411	0.235953	0.000420176	8888885	Megaviridae	root;Viruses;dsDNA viruses, no RNA stage;NCLDV;Megaviridae
polb_OM.RGC.v1.009443170	0.235513	-0.000509103	8888885	Megaviridae	root;Viruses;dsDNA viruses, no RNA stage;NCLDV;Megaviridae
polb_OM.RGC.v1.014034721	0.23542	0.000177143	8888885	Megaviridae	root;Viruses;dsDNA viruses, no RNA stage;NCLDV;Megaviridae
polb_OM.RGC.v1.003091896	0.235147	-0.000611959	8888885	Megaviridae	root;Viruses;dsDNA viruses, no RNA stage;NCLDV;Megaviridae
polb_OM.RGC.v1.001398557	0.235112	0.000692581	8888885	Megaviridae	root;Viruses;dsDNA viruses, no RNA stage;NCLDV;Megaviridae
polb_OM.RGC.v1.012063259	0.234793	-0.00073384	8888885	Megaviridae	root;Viruses;dsDNA viruses, no RNA stage;NCLDV;Megaviridae
polb_OM.RGC.v1.012324949	0.234431	4.57422e-05	8888885	Megaviridae	root;Viruses;dsDNA viruses, no RNA stage;NCLDV;Megaviridae
polb_OM.RGC.v1.007431647	0.234421	-0.000203237	8888885	Megaviridae	root;Viruses;dsDNA viruses, no RNA stage;NCLDV;Megaviridae
polb_OM.RGC.v1.006964132	0.233292	-0.000392687	8888885	Megaviridae	root;Viruses;dsDNA viruses, no RNA stage;NCLDV;Megaviridae
rdrp_48060808	0.232986	-0.000519628	296210	Penicillium stoloniferum virus F	root;Viruses;dsRNA viruses;Partitiviridae;Gammapartitivirus;Penicillium stoloniferum virus F
rdrp_11532693	0.231746	-0.000718112	296210	Penicillium stoloniferum virus F	root;Viruses;dsRNA viruses;Partitiviridae;Gammapartitivirus;Penicillium stoloniferum virus F
polb_OM.RGC.v1.011544493	0.231338	0.000562002	8888885	Megaviridae	root;Viruses;dsDNA viruses, no RNA stage;NCLDV;Megaviridae
polb_OM.RGC.v1.012864402	0.230711	-0.000129059	8888885	Megaviridae	root;Viruses;dsDNA viruses, no RNA stage;NCLDV;Megaviridae
polb_OM.RGC.v1.009726204	0.229914	0.000163038	8888885	Megaviridae	root;Viruses;dsDNA viruses, no RNA stage;NCLDV;Megaviridae
polb_OM.RGC.v1.010327516	0.229482	0.000655233	8888885	Megaviridae	root;Viruses;dsDNA viruses, no RNA stage;NCLDV;Megaviridae
polb_OM.RGC.v1.001474227	0.229307	-0.000415465	8888885	Megaviridae	root;Viruses;dsDNA viruses, no RNA stage;NCLDV;Megaviridae
polb_OM.RGC.v1.013751267	0.228083	0.0003093	8888885	Megaviridae	root;Viruses;dsDNA viruses, no RNA stage;NCLDV;Megaviridae
polb_OM.RGC.v1.004936110	0.226204	0.000707513	8888885	Megaviridae	root;Viruses;dsDNA viruses, no RNA stage;NCLDV;Megaviridae
polb_OM.RGC.v1.006726384	0.225295	-0.000722349	8888885	Megaviridae	root;Viruses;dsDNA viruses, no RNA stage;NCLDV;Megaviridae
polb_OM.RGC.v1.015263080	0.225047	-4.40878e-05	8888885	Megaviridae	root;Viruses;dsDNA viruses, no RNA stage;NCLDV;Megaviridae
polb_OM.RGC.v1.011319848	0.224914	-0.00056203	8888885	Megaviridae	root;Viruses;dsDNA viruses, no RNA stage;NCLDV;Megaviridae
polb_OM.RGC.v1.000241838	0.224839	0.000201756	10501	Phycodnaviridae	root;Viruses;dsDNA viruses, no RNA stage;NCLDV;Phycodnaviridae
polb_OM.RGC.v1.001601414	0.223981	0.000669557	8888885	Megaviridae	root;Viruses;dsDNA viruses, no RNA stage;NCLDV;Megaviridae
polb_OM.RGC.v1.002004948	0.222904	0.000349986	10501	Phycodnaviridae	root;Viruses;dsDNA viruses, no RNA stage;NCLDV;Phycodnaviridae
polb_OM.RGC.v1.008637478	0.222328	-0.000653795	8888885	Megaviridae	root;Viruses;dsDNA viruses, no RNA stage;NCLDV;Megaviridae
polb_OM.RGC.v1.012423353	0.222299	7.98302e-05	8888885	Megaviridae	root;Viruses;dsDNA viruses, no RNA stage;NCLDV;Megaviridae
polb_OM.RGC.v1.008479185	0.222225	-0.000701169	8888885	Megaviridae	root;Viruses;dsDNA viruses, no RNA stage;NCLDV;Megaviridae
polb_OM.RGC.v1.002634273	0.220462	-0.000333391	8888885	Megaviridae	root;Viruses;dsDNA viruses, no RNA stage;NCLDV;Megaviridae
polb_OM.RGC.v1.003094711	0.220079	0.000181654	8888885	Megaviridae	root;Viruses;dsDNA viruses, no RNA stage;NCLDV;Megaviridae
rdrp_23282023	0.217799	-0.000333463	1922524	Beihai picobirna-like virus 7	root;Viruses;dsRNA viruses;Picobirnaviridae;Beihai picobirna-like virus 7
polb_OM.RGC.v1.011869725	0.217703	-0.00051233	10501	Phycodnaviridae	root;Viruses;dsDNA viruses, no RNA stage;NCLDV;Phycodnaviridae
polb_OM.RGC.v1.015330891	0.217444	0.000354039	8888885	Megaviridae	root;Viruses;dsDNA viruses, no RNA stage;NCLDV;Megaviridae
polb_OM.RGC.v1.000525089	0.216988	0.000599121	8888885	Megaviridae	root;Viruses;dsDNA viruses, no RNA stage;NCLDV;Megaviridae
polb_OM.RGC.v1.002747932	0.216783	0.000391975	8888885	Megaviridae	root;Viruses;dsDNA viruses, no RNA stage;NCLDV;Megaviridae
polb_OM.RGC.v1.010327441	0.215869	0.000522107	10486	Iridoviridae	root;Viruses;dsDNA viruses, no RNA stage;NCLDV;Iridoviridae
polb_OM.RGC.v1.001927042	0.215204	0.000543025	8888885	Megaviridae	root;Viruses;dsDNA viruses, no RNA stage;NCLDV;Megaviridae
polb_OM.RGC.v1.011713309	0.215076	-0.000357541	10486	Iridoviridae	root;Viruses;dsDNA viruses, no RNA stage;NCLDV;Iridoviridae
polb_OM.RGC.v1.003657560	0.214911	-0.000485573	8888885	Megaviridae	root;Viruses;dsDNA viruses, no RNA stage;NCLDV;Megaviridae
polb_OM.RGC.v1.015254910	0.21256	0.00014424	8888885	Megaviridae	root;Viruses;dsDNA viruses, no RNA stage;NCLDV;Megaviridae
polb_OM.RGC.v1.014087044	0.212437	-0.000483741	8888885	Megaviridae	root;Viruses;dsDNA viruses, no RNA stage;NCLDV;Megaviridae
polb_OM.RGC.v1.014468263	0.212229	-0.000247687	8888885	Megaviridae	root;Viruses;dsDNA viruses, no RNA stage;NCLDV;Megaviridae
polb_OM.RGC.v1.010283926	0.211195	-8.60913e-06	10486	Iridoviridae	root;Viruses;dsDNA viruses, no RNA stage;NCLDV;Iridoviridae
polb_OM.RGC.v1.006579729	0.210956	-0.000548903	8888885	Megaviridae	root;Viruses;dsDNA viruses, no RNA stage;NCLDV;Megaviridae
rdrp_104132122	0.210612	-0.000459401	296210	Penicillium stoloniferum virus F	root;Viruses;dsRNA viruses;Partitiviridae;Gammapartitivirus;Penicillium stoloniferum virus F
polb_OM.RGC.v1.013501918	0.209896	-8.75336e-05	8888885	Megaviridae	root;Viruses;dsDNA viruses, no RNA stage;NCLDV;Megaviridae
polb_OM.RGC.v1.015662140	0.209296	0.000634232	8888885	Megaviridae	root;Viruses;dsDNA viruses, no RNA stage;NCLDV;Megaviridae
polb_OM.RGC.v1.014649716	0.207227	-5.97032e-05	8888885	Megaviridae	root;Viruses;dsDNA viruses, no RNA stage;NCLDV;Megaviridae
polb_OM.RGC.v1.014413507	0.205291	0.000630364	8888885	Megaviridae	root;Viruses;dsDNA viruses, no RNA stage;NCLDV;Megaviridae
polb_OM.RGC.v1.012637686	0.20463	-0.000200422	8888885	Megaviridae	root;Viruses;dsDNA viruses, no RNA stage;NCLDV;Megaviridae
polb_OM.RGC.v1.009387517	0.204022	0.00056929	8888885	Megaviridae	root;Viruses;dsDNA viruses, no RNA stage;NCLDV;Megaviridae
polb_OM.RGC.v1.010451720	0.203908	-0.000398707	8888885	Megaviridae	root;Viruses;dsDNA viruses, no RNA stage;NCLDV;Megaviridae
rep_100996860	0.201378	4.21076e-05	642248	unclassified Circoviridae	root;Viruses;ssDNA viruses;Circoviridae;unclassified Circoviridae
polb_OM.RGC.v1.010228399	0.200619	-0.000415223	8888885	Megaviridae	root;Viruses;dsDNA viruses, no RNA stage;NCLDV;Megaviridae
polb_OM.RGC.v1.007246479	0.20003	0.000399489	8888885	Megaviridae	root;Viruses;dsDNA viruses, no RNA stage;NCLDV;Megaviridae
polb_OM.RGC.v1.014835214	0.199747	-0.000473502	10486	Iridoviridae	root;Viruses;dsDNA viruses, no RNA stage;NCLDV;Iridoviridae
polb_OM.RGC.v1.014293137	0.199408	-0.000134694	8888885	Megaviridae	root;Viruses;dsDNA viruses, no RNA stage;NCLDV;Megaviridae
polb_OM.RGC.v1.007924561	0.199138	0.000384777	8888885	Megaviridae	root;Viruses;dsDNA viruses, no RNA stage;NCLDV;Megaviridae
polb_OM.RGC.v1.004247475	0.198351	-0.000362151	8888885	Megaviridae	root;Viruses;dsDNA viruses, no RNA stage;NCLDV;Megaviridae
polb_OM.RGC.v1.009764368	0.198321	0.000149397	8888885	Megaviridae	root;Viruses;dsDNA viruses, no RNA stage;NCLDV;Megaviridae
polb_OM.RGC.v1.008980497	0.198222	0.000544362	8888885	Megaviridae	root;Viruses;dsDNA viruses, no RNA stage;NCLDV;Megaviridae
polb_OM.RGC.v1.009418081	0.197773	-0.000452852	8888885	Megaviridae	root;Viruses;dsDNA viruses, no RNA stage;NCLDV;Megaviridae
polb_OM.RGC.v1.000740968	0.197272	-0.000386369	8888885	Megaviridae	root;Viruses;dsDNA viruses, no RNA stage;NCLDV;Megaviridae
polb_OM.RGC.v1.010105120	0.19692	0.000628026	8888885	Megaviridae	root;Viruses;dsDNA viruses, no RNA stage;NCLDV;Megaviridae
polb_OM.RGC.v1.005966105	0.196879	-0.000346002	8888885	Megaviridae	root;Viruses;dsDNA viruses, no RNA stage;NCLDV;Megaviridae
polb_OM.RGC.v1.015977931	0.195033	-0.000100418	8888885	Megaviridae	root;Viruses;dsDNA viruses, no RNA stage;NCLDV;Megaviridae
polb_OM.RGC.v1.003007132	0.189114	-0.000531018	8888885	Megaviridae	root;Viruses;dsDNA viruses, no RNA stage;NCLDV;Megaviridae
polb_OM.RGC.v1.006670732	0.188469	-0.000151922	8888885	Megaviridae	root;Viruses;dsDNA viruses, no RNA stage;NCLDV;Megaviridae
polb_OM.RGC.v1.005548046	0.18795	-0.000523981	8888885	Megaviridae	root;Viruses;dsDNA viruses, no RNA stage;NCLDV;Megaviridae
polb_OM.RGC.v1.014558270	0.187236	-0.000572093	8888885	Megaviridae	root;Viruses;dsDNA viruses, no RNA stage;NCLDV;Megaviridae
polb_OM.RGC.v1.013404950	0.187184	0.000238985	8888885	Megaviridae	root;Viruses;dsDNA viruses, no RNA stage;NCLDV;Megaviridae
rdrp_65795903	0.187016	-0.000124889	35278	ssRNA positive-strand viruses, no DNA stage	root;Viruses;ssRNA viruses;ssRNA positive-strand viruses, no DNA stage
polb_OM.RGC.v1.000082084	0.186165	-9.80522e-05	8888885	Megaviridae	root;Viruses;dsDNA viruses, no RNA stage;NCLDV;Megaviridae
polb_OM.RGC.v1.004944124	0.186128	-0.000501617	8888885	Megaviridae	root;Viruses;dsDNA viruses, no RNA stage;NCLDV;Megaviridae
polb_OM.RGC.v1.006892414	0.18603	-0.00043598	8888885	Megaviridae	root;Viruses;dsDNA viruses, no RNA stage;NCLDV;Megaviridae
polb_OM.RGC.v1.013402015	0.184876	0.000477984	8888885	Megaviridae	root;Viruses;dsDNA viruses, no RNA stage;NCLDV;Megaviridae
polb_OM.RGC.v1.014985048	0.184668	-0.000422159	8888885	Megaviridae	root;Viruses;dsDNA viruses, no RNA stage;NCLDV;Megaviridae
rdrp_23604292	0.182588	-0.000281173	640897	Phytophthora infestans RNA virus 1	root;Viruses;ssRNA viruses;ssRNA positive-strand viruses, no DNA stage;unclassified ssRNA positive-strand viruses;Phytophthora infestans RNA virus 1
polb_OM.RGC.v1.012470197	0.182439	0.000432654	8888885	Megaviridae	root;Viruses;dsDNA viruses, no RNA stage;NCLDV;Megaviridae
polb_OM.RGC.v1.000642688	0.179348	0.000515543	8888885	Megaviridae	root;Viruses;dsDNA viruses, no RNA stage;NCLDV;Megaviridae
polb_OM.RGC.v1.000399877	0.178911	-0.000166391	8888885	Megaviridae	root;Viruses;dsDNA viruses, no RNA stage;NCLDV;Megaviridae
polb_OM.RGC.v1.010745903	0.178507	-0.000524112	8888885	Megaviridae	root;Viruses;dsDNA viruses, no RNA stage;NCLDV;Megaviridae
polb_OM.RGC.v1.000081509	0.177804	0.000103312	8888885	Megaviridae	root;Viruses;dsDNA viruses, no RNA stage;NCLDV;Megaviridae
polb_OM.RGC.v1.012509817	0.177368	0.000372274	8888885	Megaviridae	root;Viruses;dsDNA viruses, no RNA stage;NCLDV;Megaviridae
polb_OM.RGC.v1.016210293	0.177346	-0.000445106	8888885	Megaviridae	root;Viruses;dsDNA viruses, no RNA stage;NCLDV;Megaviridae
polb_OM.RGC.v1.008602903	0.176555	6.76659e-05	8888885	Megaviridae	root;Viruses;dsDNA viruses, no RNA stage;NCLDV;Megaviridae
polb_OM.RGC.v1.006643767	0.176537	5.59735e-05	8888885	Megaviridae	root;Viruses;dsDNA viruses, no RNA stage;NCLDV;Megaviridae
polb_OM.RGC.v1.001757199	0.17625	-0.000562321	8888885	Megaviridae	root;Viruses;dsDNA viruses, no RNA stage;NCLDV;Megaviridae
polb_OM.RGC.v1.012528757	0.171982	0.000543681	8888885	Megaviridae	root;Viruses;dsDNA viruses, no RNA stage;NCLDV;Megaviridae
polb_OM.RGC.v1.010403572	0.171761	1.85956e-05	8888885	Megaviridae	root;Viruses;dsDNA viruses, no RNA stage;NCLDV;Megaviridae
polb_OM.RGC.v1.010841859	0.170726	0.000354194	8888885	Megaviridae	root;Viruses;dsDNA viruses, no RNA stage;NCLDV;Megaviridae
polb_OM.RGC.v1.009434918	0.170689	0.000202833	8888885	Megaviridae	root;Viruses;dsDNA viruses, no RNA stage;NCLDV;Megaviridae
rep_87540398	0.169961	-0.000527942	1618253	Avon-Heathcote Estuary associated circular virus 29	root;Viruses;ssDNA viruses;Circoviridae;unclassified Circoviridae;Avon-Heathcote Estuary associated circular virus 29
polb_OM.RGC.v1.014406307	0.168979	0.000333941	8888885	Megaviridae	root;Viruses;dsDNA viruses, no RNA stage;NCLDV;Megaviridae
polb_OM.RGC.v1.011734105	0.168308	-0.000285734	8888885	Megaviridae	root;Viruses;dsDNA viruses, no RNA stage;NCLDV;Megaviridae
rdrp_76662591	0.167622	-0.000175644	39738	Tombusviridae	root;Viruses;ssRNA viruses;ssRNA positive-strand viruses, no DNA stage;Tombusviridae
polb_OM.RGC.v1.015810797	0.167503	0.000414597	8888885	Megaviridae	root;Viruses;dsDNA viruses, no RNA stage;NCLDV;Megaviridae
polb_OM.RGC.v1.009699843	0.167321	-0.000408184	8888885	Megaviridae	root;Viruses;dsDNA viruses, no RNA stage;NCLDV;Megaviridae
rdrp_42484968	0.162374	-0.000242147	11050	Flaviviridae	root;Viruses;ssRNA viruses;ssRNA positive-strand viruses, no DNA stage;Flaviviridae
rdrp_98931637	0.161463	-0.000171619	39738	Tombusviridae	root;Viruses;ssRNA viruses;ssRNA positive-strand viruses, no DNA stage;Tombusviridae
rep_86773316	0.161035	1.06633e-05	642248	unclassified Circoviridae	root;Viruses;ssDNA viruses;Circoviridae;unclassified Circoviridae
polb_OM.RGC.v1.003253511	0.1605	0.000236056	8888885	Megaviridae	root;Viruses;dsDNA viruses, no RNA stage;NCLDV;Megaviridae
polb_OM.RGC.v1.006627167	0.160164	0.000386129	8888885	Megaviridae	root;Viruses;dsDNA viruses, no RNA stage;NCLDV;Megaviridae
polb_OM.RGC.v1.007132673	0.158497	0.000457537	8888885	Megaviridae	root;Viruses;dsDNA viruses, no RNA stage;NCLDV;Megaviridae
rdrp_43673435	0.158383	0.000178001	39738	Tombusviridae	root;Viruses;ssRNA viruses;ssRNA positive-strand viruses, no DNA stage;Tombusviridae
polb_OM.RGC.v1.010131483	0.15781	5.5036e-05	8888885	Megaviridae	root;Viruses;dsDNA viruses, no RNA stage;NCLDV;Megaviridae
polb_OM.RGC.v1.009914892	0.157719	-0.000465212	8888885	Megaviridae	root;Viruses;dsDNA viruses, no RNA stage;NCLDV;Megaviridae
polb_OM.RGC.v1.003128653	0.156957	-0.0004455	8888885	Megaviridae	root;Viruses;dsDNA viruses, no RNA stage;NCLDV;Megaviridae
polb_OM.RGC.v1.013373587	0.156954	0.000250354	8888885	Megaviridae	root;Viruses;dsDNA viruses, no RNA stage;NCLDV;Megaviridae
polb_OM.RGC.v1.002108758	0.156047	0.000104289	10486	Iridoviridae	root;Viruses;dsDNA viruses, no RNA stage;NCLDV;Iridoviridae
polb_OM.RGC.v1.009762943	0.15593	0.000338812	8888885	Megaviridae	root;Viruses;dsDNA viruses, no RNA stage;NCLDV;Megaviridae
polb_OM.RGC.v1.010639564	0.155726	-0.00043821	10486	Iridoviridae	root;Viruses;dsDNA viruses, no RNA stage;NCLDV;Iridoviridae
polb_OM.RGC.v1.004871128	0.155439	0.000313358	8888885	Megaviridae	root;Viruses;dsDNA viruses, no RNA stage;NCLDV;Megaviridae
polb_OM.RGC.v1.003423085	0.15353	-0.00045799	8888885	Megaviridae	root;Viruses;dsDNA viruses, no RNA stage;NCLDV;Megaviridae
polb_OM.RGC.v1.006719827	0.153464	-0.000361947	10486	Iridoviridae	root;Viruses;dsDNA viruses, no RNA stage;NCLDV;Iridoviridae
polb_OM.RGC.v1.009231789	0.153058	9.85034e-05	10486	Iridoviridae	root;Viruses;dsDNA viruses, no RNA stage;NCLDV;Iridoviridae
polb_OM.RGC.v1.011405724	0.152279	-0.000382348	10486	Iridoviridae	root;Viruses;dsDNA viruses, no RNA stage;NCLDV;Iridoviridae
polb_OM.RGC.v1.005699343	0.15093	0.000359313	8888885	Megaviridae	root;Viruses;dsDNA viruses, no RNA stage;NCLDV;Megaviridae
polb_OM.RGC.v1.012921604	0.14964	0.000431433	8888885	Megaviridae	root;Viruses;dsDNA viruses, no RNA stage;NCLDV;Megaviridae
polb_OM.RGC.v1.012653603	0.148265	0.000381038	10486	Iridoviridae	root;Viruses;dsDNA viruses, no RNA stage;NCLDV;Iridoviridae
polb_OM.RGC.v1.001788016	0.148137	0.000437323	10486	Iridoviridae	root;Viruses;dsDNA viruses, no RNA stage;NCLDV;Iridoviridae
rdrp_59426894	0.14786	-0.000231453	11270	Rhabdoviridae	root;Viruses;ssRNA viruses;ssRNA negative-strand viruses;Mononegavirales;Rhabdoviridae
polb_OM.RGC.v1.009117207	0.147118	-0.000410352	8888885	Megaviridae	root;Viruses;dsDNA viruses, no RNA stage;NCLDV;Megaviridae
polb_OM.RGC.v1.004553007	0.146866	0.000389005	8888885	Megaviridae	root;Viruses;dsDNA viruses, no RNA stage;NCLDV;Megaviridae
polb_OM.RGC.v1.014815830	0.144275	-0.000277288	8888885	Megaviridae	root;Viruses;dsDNA viruses, no RNA stage;NCLDV;Megaviridae
polb_OM.RGC.v1.008819503	0.144269	-0.000247988	8888885	Megaviridae	root;Viruses;dsDNA viruses, no RNA stage;NCLDV;Megaviridae
polb_OM.RGC.v1.009213858	0.14417	-0.000231174	8888885	Megaviridae	root;Viruses;dsDNA viruses, no RNA stage;NCLDV;Megaviridae
polb_OM.RGC.v1.010950528	0.143888	0.000221245	8888885	Megaviridae	root;Viruses;dsDNA viruses, no RNA stage;NCLDV;Megaviridae
polb_OM.RGC.v1.001777878	0.143675	8.93482e-05	8888885	Megaviridae	root;Viruses;dsDNA viruses, no RNA stage;NCLDV;Megaviridae
polb_OM.RGC.v1.000060291	0.142623	-0.000399816	8888885	Megaviridae	root;Viruses;dsDNA viruses, no RNA stage;NCLDV;Megaviridae
polb_OM.RGC.v1.013182212	0.142433	0.000192651	8888885	Megaviridae	root;Viruses;dsDNA viruses, no RNA stage;NCLDV;Megaviridae
rep_87305720	0.141491	0.000294598	29258	ssDNA viruses	root;Viruses;ssDNA viruses
polb_OM.RGC.v1.001729339	0.140375	0.0004437	8888885	Megaviridae	root;Viruses;dsDNA viruses, no RNA stage;NCLDV;Megaviridae
polb_OM.RGC.v1.016050454	0.139336	0.000125949	8888885	Megaviridae	root;Viruses;dsDNA viruses, no RNA stage;NCLDV;Megaviridae
polb_OM.RGC.v1.011786875	0.139079	0.00029243	8888885	Megaviridae	root;Viruses;dsDNA viruses, no RNA stage;NCLDV;Megaviridae
polb_OM.RGC.v1.011236225	0.13832	0.000358839	10501	Phycodnaviridae	root;Viruses;dsDNA viruses, no RNA stage;NCLDV;Phycodnaviridae
polb_OM.RGC.v1.005805057	0.138268	-0.000408127	8888885	Megaviridae	root;Viruses;dsDNA viruses, no RNA stage;NCLDV;Megaviridae
polb_OM.RGC.v1.013505999	0.137709	-0.000286271	8888885	Megaviridae	root;Viruses;dsDNA viruses, no RNA stage;NCLDV;Megaviridae
polb_OM.RGC.v1.000210926	0.136819	-2.42263e-05	8888885	Megaviridae	root;Viruses;dsDNA viruses, no RNA stage;NCLDV;Megaviridae
polb_OM.RGC.v1.015723332	0.134615	0.000431254	8888885	Megaviridae	root;Viruses;dsDNA viruses, no RNA stage;NCLDV;Megaviridae
polb_OM.RGC.v1.000441810	0.134538	0.000393022	8888885	Megaviridae	root;Viruses;dsDNA viruses, no RNA stage;NCLDV;Megaviridae
polb_OM.RGC.v1.013839557	0.134084	-0.00037717	8888885	Megaviridae	root;Viruses;dsDNA viruses, no RNA stage;NCLDV;Megaviridae
polb_OM.RGC.v1.008051980	0.133519	-0.000393559	8888885	Megaviridae	root;Viruses;dsDNA viruses, no RNA stage;NCLDV;Megaviridae
polb_OM.RGC.v1.011319682	0.132197	-0.000119887	8888885	Megaviridae	root;Viruses;dsDNA viruses, no RNA stage;NCLDV;Megaviridae
polb_OM.RGC.v1.014658199	0.131702	0.000292012	8888885	Megaviridae	root;Viruses;dsDNA viruses, no RNA stage;NCLDV;Megaviridae
polb_OM.RGC.v1.012540393	0.13159	0.000292613	8888885	Megaviridae	root;Viruses;dsDNA viruses, no RNA stage;NCLDV;Megaviridae
polb_OM.RGC.v1.006267976	0.131559	-0.000413941	8888885	Megaviridae	root;Viruses;dsDNA viruses, no RNA stage;NCLDV;Megaviridae
polb_OM.RGC.v1.006820033	0.131512	0.000391972	8888885	Megaviridae	root;Viruses;dsDNA viruses, no RNA stage;NCLDV;Megaviridae
polb_OM.RGC.v1.008204737	0.131448	-0.000239542	8888885	Megaviridae	root;Viruses;dsDNA viruses, no RNA stage;NCLDV;Megaviridae
polb_OM.RGC.v1.009963057	0.13057	7.01213e-05	8888885	Megaviridae	root;Viruses;dsDNA viruses, no RNA stage;NCLDV;Megaviridae
polb_OM.RGC.v1.004157847	0.128264	8.10506e-07	8888885	Megaviridae	root;Viruses;dsDNA viruses, no RNA stage;NCLDV;Megaviridae
polb_OM.RGC.v1.007442744	0.127907	0.000362374	8888885	Megaviridae	root;Viruses;dsDNA viruses, no RNA stage;NCLDV;Megaviridae
polb_OM.RGC.v1.012966476	0.127692	-0.000336943	8888885	Megaviridae	root;Viruses;dsDNA viruses, no RNA stage;NCLDV;Megaviridae
polb_OM.RGC.v1.013138952	0.127687	-0.000270242	8888885	Megaviridae	root;Viruses;dsDNA viruses, no RNA stage;NCLDV;Megaviridae
polb_OM.RGC.v1.000319939	0.126719	-0.000391402	8888885	Megaviridae	root;Viruses;dsDNA viruses, no RNA stage;NCLDV;Megaviridae
polb_OM.RGC.v1.002492629	0.126103	-0.000139541	8888885	Megaviridae	root;Viruses;dsDNA viruses, no RNA stage;NCLDV;Megaviridae
polb_OM.RGC.v1.008685560	0.12572	0.000236178	455364	Chrysochromulina ericina virus	root;Viruses;dsDNA viruses, no RNA stage;NCLDV;Megaviridae;Mimivirinae-2;Chrysochromulina ericina virus
polb_OM.RGC.v1.009034998	0.125652	0.000109775	8888885	Megaviridae	root;Viruses;dsDNA viruses, no RNA stage;NCLDV;Megaviridae
polb_OM.RGC.v1.015994563	0.124876	0.000257742	8888885	Megaviridae	root;Viruses;dsDNA viruses, no RNA stage;NCLDV;Megaviridae
rep_87932328	0.124849	0.000296636	642248	unclassified Circoviridae	root;Viruses;ssDNA viruses;Circoviridae;unclassified Circoviridae
polb_OM.RGC.v1.002418470	0.122315	0.000152513	8888885	Megaviridae	root;Viruses;dsDNA viruses, no RNA stage;NCLDV;Megaviridae
polb_OM.RGC.v1.008492143	0.12152	7.80505e-06	8888885	Megaviridae	root;Viruses;dsDNA viruses, no RNA stage;NCLDV;Megaviridae
polb_OM.RGC.v1.009645282	0.121495	-0.00011229	8888885	Megaviridae	root;Viruses;dsDNA viruses, no RNA stage;NCLDV;Megaviridae
polb_OM.RGC.v1.009037340	0.121404	0.000178669	8888885	Megaviridae	root;Viruses;dsDNA viruses, no RNA stage;NCLDV;Megaviridae
rdrp_102756564	0.120924	-0.000300254	1922352	Beihai anemone virus 1	root;Viruses;ssRNA viruses;ssRNA positive-strand viruses, no DNA stage;Virgaviridae;Beihai anemone virus 1
rdrp_113974033	0.119574	-0.00017039	12234	Tobamovirus	root;Viruses;ssRNA viruses;ssRNA positive-strand viruses, no DNA stage;Virgaviridae;Tobamovirus
polb_OM.RGC.v1.000430153	0.118884	0.000289194	8888885	Megaviridae	root;Viruses;dsDNA viruses, no RNA stage;NCLDV;Megaviridae
polb_OM.RGC.v1.011080330	0.117851	4.65079e-05	8888885	Megaviridae	root;Viruses;dsDNA viruses, no RNA stage;NCLDV;Megaviridae
rdrp_46700215	0.117434	5.41197e-05	291484	Hepeviridae	root;Viruses;ssRNA viruses;ssRNA positive-strand viruses, no DNA stage;Hepeviridae
polb_OM.RGC.v1.007514259	0.115673	0.000333074	8888885	Megaviridae	root;Viruses;dsDNA viruses, no RNA stage;NCLDV;Megaviridae
polb_OM.RGC.v1.009160829	0.113651	0.000254411	8888885	Megaviridae	root;Viruses;dsDNA viruses, no RNA stage;NCLDV;Megaviridae
polb_OM.RGC.v1.012748234	0.111723	0.000128052	8888885	Megaviridae	root;Viruses;dsDNA viruses, no RNA stage;NCLDV;Megaviridae
polb_OM.RGC.v1.015132101	0.111484	-0.000338142	8888885	Megaviridae	root;Viruses;dsDNA viruses, no RNA stage;NCLDV;Megaviridae
polb_OM.RGC.v1.010075837	0.111385	0.000178433	8888885	Megaviridae	root;Viruses;dsDNA viruses, no RNA stage;NCLDV;Megaviridae
polb_OM.RGC.v1.000880873	0.11102	-0.000188763	8888885	Megaviridae	root;Viruses;dsDNA viruses, no RNA stage;NCLDV;Megaviridae
polb_OM.RGC.v1.010444192	0.110625	9.50298e-06	8888885	Megaviridae	root;Viruses;dsDNA viruses, no RNA stage;NCLDV;Megaviridae
polb_OM.RGC.v1.008609156	0.110269	0.000173289	8888885	Megaviridae	root;Viruses;dsDNA viruses, no RNA stage;NCLDV;Megaviridae
polb_OM.RGC.v1.013471304	0.109702	0.000260249	8888885	Megaviridae	root;Viruses;dsDNA viruses, no RNA stage;NCLDV;Megaviridae
polb_OM.RGC.v1.005961987	0.109251	-9.71774e-06	8888885	Megaviridae	root;Viruses;dsDNA viruses, no RNA stage;NCLDV;Megaviridae
polb_OM.RGC.v1.008848304	0.108768	8.22819e-05	8888885	Megaviridae	root;Viruses;dsDNA viruses, no RNA stage;NCLDV;Megaviridae
polb_OM.RGC.v1.016385012	0.108462	-0.000117886	8888885	Megaviridae	root;Viruses;dsDNA viruses, no RNA stage;NCLDV;Megaviridae
polb_OM.RGC.v1.015136383	0.107516	0.000315945	8888885	Megaviridae	root;Viruses;dsDNA viruses, no RNA stage;NCLDV;Megaviridae
polb_OM.RGC.v1.006336222	0.10744	-0.000122629	8888885	Megaviridae	root;Viruses;dsDNA viruses, no RNA stage;NCLDV;Megaviridae
polb_OM.RGC.v1.015327018	0.107204	-0.000198374	8888885	Megaviridae	root;Viruses;dsDNA viruses, no RNA stage;NCLDV;Megaviridae
polb_OM.RGC.v1.002161408	0.106274	-0.000115644	8888885	Megaviridae	root;Viruses;dsDNA viruses, no RNA stage;NCLDV;Megaviridae
polb_OM.RGC.v1.015412197	0.10448	0.000248989	8888885	Megaviridae	root;Viruses;dsDNA viruses, no RNA stage;NCLDV;Megaviridae
polb_OM.RGC.v1.013070667	0.102917	-0.000248766	10486	Iridoviridae	root;Viruses;dsDNA viruses, no RNA stage;NCLDV;Iridoviridae
polb_OM.RGC.v1.000039200	0.102541	-0.000157192	8888885	Megaviridae	root;Viruses;dsDNA viruses, no RNA stage;NCLDV;Megaviridae
polb_OM.RGC.v1.012920395	0.0994912	0.000163761	10486	Iridoviridae	root;Viruses;dsDNA viruses, no RNA stage;NCLDV;Iridoviridae
polb_OM.RGC.v1.008925301	0.0972056	4.94352e-05	8888885	Megaviridae	root;Viruses;dsDNA viruses, no RNA stage;NCLDV;Megaviridae
polb_OM.RGC.v1.010834948	0.0960296	-0.000286505	8888885	Megaviridae	root;Viruses;dsDNA viruses, no RNA stage;NCLDV;Megaviridae
polb_OM.RGC.v1.005719236	0.0944476	-0.00029791	8888885	Megaviridae	root;Viruses;dsDNA viruses, no RNA stage;NCLDV;Megaviridae
polb_OM.RGC.v1.000751548	0.0944296	-0.000184947	8888885	Megaviridae	root;Viruses;dsDNA viruses, no RNA stage;NCLDV;Megaviridae
rdrp_83047420	0.092457	0.00020409	1922652	Beihai rhabdo-like virus 2	root;Viruses;ssRNA viruses;ssRNA negative-strand viruses;Mononegavirales;Rhabdoviridae;Beihai rhabdo-like virus 2
polb_OM.RGC.v1.011252353	0.0921489	-0.00014277	8888885	Megaviridae	root;Viruses;dsDNA viruses, no RNA stage;NCLDV;Megaviridae
polb_OM.RGC.v1.010716149	0.0912489	-2.1489e-05	8888885	Megaviridae	root;Viruses;dsDNA viruses, no RNA stage;NCLDV;Megaviridae
polb_OM.RGC.v1.001184783	0.0907519	0.000280423	8888885	Megaviridae	root;Viruses;dsDNA viruses, no RNA stage;NCLDV;Megaviridae
rdrp_52260257	0.0866755	0.000267564	464095	Picornavirales	root;Viruses;ssRNA viruses;ssRNA positive-strand viruses, no DNA stage;Picornavirales
polb_OM.RGC.v1.003684342	0.0853271	0.000255215	8888885	Megaviridae	root;Viruses;dsDNA viruses, no RNA stage;NCLDV;Megaviridae
rep_85531962	0.0852594	-3.86086e-05	1618253	Avon-Heathcote Estuary associated circular virus 29	root;Viruses;ssDNA viruses;Circoviridae;unclassified Circoviridae;Avon-Heathcote Estuary associated circular virus 29
polb_OM.RGC.v1.004408668	0.0829078	-0.000175674	8888885	Megaviridae	root;Viruses;dsDNA viruses, no RNA stage;NCLDV;Megaviridae
polb_OM.RGC.v1.006286157	0.0818122	-0.0002057	8888885	Megaviridae	root;Viruses;dsDNA viruses, no RNA stage;NCLDV;Megaviridae
polb_OM.RGC.v1.012412845	0.0806008	9.83136e-05	10486	Iridoviridae	root;Viruses;dsDNA viruses, no RNA stage;NCLDV;Iridoviridae
polb_OM.RGC.v1.010070348	0.0802516	-5.82955e-05	8888885	Megaviridae	root;Viruses;dsDNA viruses, no RNA stage;NCLDV;Megaviridae
polb_OM.RGC.v1.013037492	0.080011	-0.000247838	8888885	Megaviridae	root;Viruses;dsDNA viruses, no RNA stage;NCLDV;Megaviridae
polb_OM.RGC.v1.005757625	0.0762907	-3.41306e-05	8888885	Megaviridae	root;Viruses;dsDNA viruses, no RNA stage;NCLDV;Megaviridae
polb_OM.RGC.v1.008852901	0.0731754	-3.44958e-05	8888885	Megaviridae	root;Viruses;dsDNA viruses, no RNA stage;NCLDV;Megaviridae
polb_OM.RGC.v1.007352925	0.0728596	-0.000158933	8888885	Megaviridae	root;Viruses;dsDNA viruses, no RNA stage;NCLDV;Megaviridae
polb_OM.RGC.v1.014028320	0.0698952	-6.75124e-05	8888885	Megaviridae	root;Viruses;dsDNA viruses, no RNA stage;NCLDV;Megaviridae
polb_OM.RGC.v1.014102627	0.0695426	-0.000208505	8888885	Megaviridae	root;Viruses;dsDNA viruses, no RNA stage;NCLDV;Megaviridae
rep_80150281	0.0680058	3.51521e-05	642248	unclassified Circoviridae	root;Viruses;ssDNA viruses;Circoviridae;unclassified Circoviridae
polb_OM.RGC.v1.007019521	0.0587368	-0.000180223	8888885	Megaviridae	root;Viruses;dsDNA viruses, no RNA stage;NCLDV;Megaviridae
polb_OM.RGC.v1.014034360	0.0529356	0.000124218	8888885	Megaviridae	root;Viruses;dsDNA viruses, no RNA stage;NCLDV;Megaviridae
polb_OM.RGC.v1.002828834	0.0526633	-7.37386e-06	8888885	Megaviridae	root;Viruses;dsDNA viruses, no RNA stage;NCLDV;Megaviridae
polb_OM.RGC.v1.000617676	0.0470539	-9.3571e-05	10486	Iridoviridae	root;Viruses;dsDNA viruses, no RNA stage;NCLDV;Iridoviridae
polb_OM.RGC.v1.007371925	0.0444751	0.000113102	8888885	Megaviridae	root;Viruses;dsDNA viruses, no RNA stage;NCLDV;Megaviridae
polb_OM.RGC.v1.007855886	0.043038	7.56669e-05	8888885	Megaviridae	root;Viruses;dsDNA viruses, no RNA stage;NCLDV;Megaviridae
polb_OM.RGC.v1.016044979	0.0408879	0.000130936	8888885	Megaviridae	root;Viruses;dsDNA viruses, no RNA stage;NCLDV;Megaviridae
polb_OM.RGC.v1.008150743	0.038149	-1.08414e-05	8888885	Megaviridae	root;Viruses;dsDNA viruses, no RNA stage;NCLDV;Megaviridae
rdrp_43714555	0.0380432	-2.917e-05	12234	Tobamovirus	root;Viruses;ssRNA viruses;ssRNA positive-strand viruses, no DNA stage;Virgaviridae;Tobamovirus
polb_OM.RGC.v1.008967940	0.0367533	9.70182e-05	8888885	Megaviridae	root;Viruses;dsDNA viruses, no RNA stage;NCLDV;Megaviridae
polb_OM.RGC.v1.014958006	0.0360065	0.000104426	8888885	Megaviridae	root;Viruses;dsDNA viruses, no RNA stage;NCLDV;Megaviridae
polb_OM.RGC.v1.014448895	0.0295371	4.08102e-05	8888885	Megaviridae	root;Viruses;dsDNA viruses, no RNA stage;NCLDV;Megaviridae
polb_OM.RGC.v1.007009118	0.0244791	3.77159e-05	8888885	Megaviridae	root;Viruses;dsDNA viruses, no RNA stage;NCLDV;Megaviridae

## Sheet: Data2
Supplemental Data 2. Genomic context-based host prediction, Related to Table2.
VIP	NCLDV OTUs	MAG	Gene ID	Sequence	LCA Taxonomic ID	LCA lineage	LCA hits average identity (%)	CDD ID	CDD name	CDD description	Contig ID	Viral genes in contig
Positive	PolB 00007911	IOS_NCLDV_Bin_127_6	gene_1786	MADTEIFESADAGASETIPMEAGQIKKGGYICIKGRPCKVVSISTSKTGKHGHAKCNFVATDIFTGKKLEDIVPSTHGTTVPNVMKSEYSLLDITDEDYLTLMEDSGETREDLKMPTFPEELCKSIRNGFDEGEQLILTVVKAMGEEHVMACKKDHTQ	35675	root;cellular organisms;Eukaryota;Stramenopiles;Pelagophyceae	83.1	CDD:215580	PLN03107	eukaryotic translation initiation factor 5A; Provisional	11	2 genes (out of 12) are annotated as Mimiviridae.
		IOS_NCLDV_Bin_127_6	gene_1761	MNKVSRVVCRNLGSQFSTIRKLQGDYSIIDHTYDVVVVGAGGAGLRAAMGAAEAGFKTACVTKLFPTRSHTVAAQGGINAALGNMTEDDWRWHMYDTVKGSDWLGDQDAIHYMCREAPRAVLELESYGLPFSRTEDGKIYQRAFGGQSLDYGKGGQAYRCACAADRTGHAMLHTLYGRSLAFDTKYFIEFFALDLIMDDDGRCVGVMCLEMENGTIHRINAKNTVLATGGYGRAYFSCTSAHTCTGDGNAMALRAGLAIEDPEFVQFHPTGIYGAGCLITEGCRGEGGILRNSDGERFMERYAPSAKDLASRDVVSRAMTMEIREGRGVGNEKDHCYLHLDHLPEELLMERLPGISETAAIFAGVDVTKEPIPVIPTVHYNMGGIPTNHLGEVIYQKRD…	35675	root;cellular organisms;Eukaryota;Stramenopiles;Pelagophyceae	80.7	CDD:240286	PTZ00139	Succinate dehydrogenase [ubiquinone] flavoprotein subunit; Provisional	9	5 genes (out of 37) are annotated as Mimiviridae. One of them (gene_1732) is A32-like packaging ATPase (NCLDV core gene).
		IOS_NCLDV_Bin_127_6	gene_1814	MAALAERKEHISIVVTGHVDAGKSTTTGHLIFKLGGISQRDLAKLQEKADNLGKSSFAFAFYMDNQKEEQERGVTINCATKEFYTDSYHYTIVDAPGHRDYVKNMISGAGQADAALVLVPAEKGGFEAAIAKGNRATGEVEGQTRQHVRLLALLGVEQIIVGINKMDTCDWSETRYNEIKDEFFKMLKDSGLKPMKIPFIPYSGFHGENLIEKTDKMPWYKGWSANLSKDNKVTGFTILDALEKLIKPPKRNTDGAVRIPISGICNIPGVGPVITGRVEQGVIKPDDQIEIVPRNLSGLKMFKIQMHHKDYPKAIPGDNVGMQIKGFDKMNMPKAGDVIYKPSEGKLKPVKSFTAMINVQDHPGQLKPGFCPIVHVRTAKVSCKMTTIKWKSGKKTGGE…	35675	root;cellular organisms;Eukaryota;Stramenopiles;Pelagophyceae	79.9	CDD:185474	PTZ00141	elongation factor 1- alpha; Provisional	12	2 genes (out of 25) are annotated as Mimiviridae. One of them (gene_1809) is Poxvirus late transcription factor VLTF3 like protein (NCLDV core gene).
		IOS_NCLDV_Bin_127_6	gene_1845	MTSVLHFSRNLKFLHKHSHCIKKVKNRCFSISKPSMGSVDSLFYKDRIQKNKSEDIYKNRGFIYLLMANNKFIYASAARITALKFISTMSASKDVLALASAEFDISGIEEGQTITVKWRGKPVFIRHRTPEEIYTSESTSLEELKDPELDSKRVLHSQWLIVMGICTHLGCVPIANSGDYGGWFCPCHGSHYDVSGRIRKGPAPLNLEIPPYKFNGIDNLVIG	35675	root;cellular organisms;Eukaryota;Stramenopiles;Pelagophyceae	70.6	CDD:239552	Rieskeytochrome_bc1	Iron-sulfur protein (ISP) component of the bc(1) complex family, Rieske domain; The Rieske domain is a [2Fe-2S] cluster binding domain involved in electron transfer. The bc(1) complex is a multisubunit enzyme found in many different organisms including uni- and multi-cellular eukaryotes, plants (in their mitochondria) and bacteria. The cytochrome bc(1) and b6f complexes are central components of …	14	6 genes (out of 26) are annotated as Mimiviridae.
		IOS_NCLDV_Bin_127_6	gene_1759	MINLSSYSMLRGLSVLTLMSIFQEIQAGRDTFVKSDWIFYIVSSGVCSVIAAYGIGANDVANAFATSVGSKALTIKQAVILASIFEFAGAVLMGSNVSKTIRKGIADPGCFDDNPGLLIYGMTCVTISVGLWLILASWLEMPVSTTHSCVGGVIGMAMMSRGHRCVVWNYSRNDYGNGTTNMSWNNFPWLDGVAEIVISWMLSPIASGICASILYFICKKSILDYKNSYLRAKVAFPIIVGVTTGLNTSYWIIKGTKGQCERFGTCRLVREAKSGNLWPTIEIGLYVGLGCATFTTLLLPRLIKTVDTKFEGITLEEIESYDMAQNDVKIHKDTNDSNNEDDNEGVNKIKKNAIVSYVRNQLTIDTHRDVKTIDVVSKIHKNMQTHDSKVEEFFSYIQV…	35675	root;cellular organisms;Eukaryota;Stramenopiles;Pelagophyceae	62.6	CDD:223383	PitA	Phosphate/sulfate permease [Inorganic ion transport and metabolism].	9	5 genes (out of 37) are annotated as Mimiviridae. One of them (gene_1732) is A32-like packaging ATPase (NCLDV core gene).
		IOS_NCLDV_Bin_127_6	gene_1772	MDHNEIISEFENQMKWALDDFKSWRDSPDALEAISNLANNTIYQLKDIIEELKSDLKEKEDYQAYLPPHLQLVVLTGLPGSGKSSLAIELKKRGFEIVCQDTLGSRKACEEVVKKLMKEGKKCVIDRCNHTNHQRNIWINLMMRFAPRQLNPVALILHLKQNPNVCMQRVLERKGHKTLPPVLSSKSVIDRFALSFEEPSHDRVWVVEDNWIAPLLALAIDLDGAVDMCRRGVSSFKIPTK	54409	root;cellular organisms;Eukaryota;Stramenopiles;Pelagophyceae;Pelagomonadales	62.1	CDD:130724	PNK-3'Pase	polynucleotide 5'-kinase 3'-phosphatase. This model represents the metazoan 5'-polynucleotide-kinase-3'-phosphatase, PNKP, which is believed to be involved in repair of oxidative DNA damage. Removal of 3' phosphates is essential for the further processing of the break by DNA polymerases. The central phosphatase domain is a member of the IIIA subfamily (TIGR01662) of the haloacid dehalogenase (HAD…	10	4 genes (out of 16) are annotated as Mimiviridae.
		IOS_NCLDV_Bin_127_6	gene_1659	MISEINPEHIKLLENCFKKWKSFYHEEILHEMWCRYVEYENYYENYYSREAERCAPSRREKDLTAAGEEGSDDIEVGTELLGRWCGDGEFYDCVVEEVTETGYVVLFTEYGNREELTIDDLRWYDDIEVGAELLGRWYGDGEFYDCVVEKVTKTGYVVLFTEYGNREELTIDDLRWYDDDEERWWGAGIIGKKIR	54409	root;cellular organisms;Eukaryota;Stramenopiles;Pelagophyceae;Pelagomonadales	61.7	CDD:119391	TUDOR	Tudor domains are found in many eukaryotic organisms and have been implicated in protein-protein interactions in which methylated protein substrates bind to these domains. For example, the Tudor domain of Survival of Motor Neuron (SMN) binds to symmetrically dimethylated arginines of arginine-glycine (RG) rich sequences found in the C-terminal tails of Sm proteins. The SMN protein is linked to sp…	5	4 genes (out of 11) are annotated as Mimiviridae. One of them (gene_1652) is mRNA capping enzyme (NCLDV core gene).
	PolBs 001064263 and 010288541	IOS_NCLDV_Bin_127_4	gene_121	SNPVQAWQVALCHLLFNVCGILVWYPIPKMRRIPLGISKKLGQITNNSNYGKIFPLVYTSTVFLIIPGISYGISYAVQ	41873	root;cellular organisms;Eukaryota;Viridiplantae;Chlorophyta;prasinophytes;Mamiellophyceae;Mamiellales;Mamiellaceae organisms;Eukaryota;Viridiplantae;Chlorophyta;prasinophytes;Mamiellophyceae;Mamiellales;Mamiellaceae organisms;Eukaryota;Viridiplantae;Chlorophyta;prasinophytes;Mamiellophyceae;Mamiellales;Mamiellaceae	65.8	CDD:162157	2a58	Phosphate:Na+ Symporter (PNaS) Family. [Transport and binding proteins, Cations and iron carrying compounds]	16	10 genes (out of 12) are nnotated as Phycodnaviridae.
Negative	PolB 000079078	PON_NCLDV_Bin_65_10	gene_634	MAALAERKEHISIVVTGHVDAGKSTTTGHLIFKLGGISQRDLAKLQEKADNLGKSSFAFAFYMDNQKEEQERGVTINCATKEFYTDSYHYTIVDAPGHRDYVKNMISGAGQADAALVLVPAEKGGFEAAIAKGNRATGEVEGQTRQHVRLLALLGVEQIIVGINKMDTCDWSETRYNEIKDEFFKMLKDSGLKPMKIPFIPYSGFHGENLIEKTDKMPWYKGWTANLSKDNKITGFTILDALEKLIKPPKRNTDGAVRIPISGICNIPGVGPVITGRVEQGVIKPDDQIEIVPRNLSGLKMFKIQMHHKDYPEAIPGDNVGMQIKGFDKMNMPKAGDVIYKPSEGKLKPVKCFTAMINVQDHPGKLKNGFCPIVHVRTAKVSCKMTSIKWKSSKKTAGE…	35675	root;cellular organisms;Eukaryota;Stramenopiles;Pelagophyceae	79	CDD:185474	PTZ00141	elongation factor 1- alpha; Provisional	28	4 genes (out of 16) are annotated as Mimiviridae.
		PON_NCLDV_Bin_65_10	gene_487	KTVSVKIGSITVQALPNQRIKDVVRAVNAPIKFNCENGKCGTCECKVDGRIVRICTMYVPARGCTITRK	54409	root;cellular organisms;Eukaryota;Stramenopiles;Pelagophyceae;Pelagomonadales	75	CDD:238126	fer2	2Fe-2S iron-sulfur cluster binding domain. Iron-sulfur proteins play an important role in electron transfer processes and in various enzymatic reactions. The family includes plant and algal ferredoxins, which act as electron carriers in photosynthesis and ferredoxins, which participate in redox chains (from bacteria to mammals). Fold is ismilar to thioredoxin.	19	1 gene (out of 8) is annotated as Mimiviridae. This gene (gene_491) is DNA polymerase elongation subunit family B (NCLDV core gene).
		PON_NCLDV_Bin_65_10	gene_647	MYYKILTLLKIIIVTSAFVPQNKSQISLTLQKGIFENAFKNKSFENKPDSSGISQKKTVPVKIGSITVQALPNQRIKDIVRAVNAPIKFNCENGKCGT	54409	root;cellular organisms;Eukaryota;Stramenopiles;Pelagophyceae;Pelagomonadales	65.9	CDD:238126	fer2	2Fe-2S iron-sulfur cluster binding domain. Iron-sulfur proteins play an important role in electron transfer processes and in various enzymatic reactions. The family includes plant and algal ferredoxins, which act as electron carriers in photosynthesis and ferredoxins, which participate in redox chains (from bacteria to mammals). Fold is ismilar to thioredoxin.	28	4 genes (out of 16) are annotated as Mimiviridae.
		PON_NCLDV_Bin_65_10	gene_539	MDHNEIISEFENQIKWALDDFKSWRDSPDALEAISNLANNTIYQLKDIIEELKSDLKEKEDYPAYLPPHLQLVVLTGLPGSGKSRLAIELKKRGFEIVCQDTLGSRKACEEVVKKLMKEGKKCVIDRCNHTNHQRNIWVNLMMRFAPRQLNPVALILHLKQNPNVCMQRVLERKDHKTLPPVLSSKSVIDRFALSFEEPSHDRVWVVEDNWIPETLALAVDLDGAVDMCRRGVSSFKIPTK	54409	root;cellular organisms;Eukaryota;Stramenopiles;Pelagophyceae;Pelagomonadales	62.7	CDD:130724	PNK-3'Pase	polynucleotide 5'-kinase 3'-phosphatase. This model represents the metazoan 5'-polynucleotide-kinase-3'-phosphatase, PNKP, which is believed to be involved in repair of oxidative DNA damage. Removal of 3' phosphates is essential for the further processing of the break by DNA polymerases. The central phosphatase domain is a member of the IIIA subfamily (TIGR01662) of the haloacid dehalogenase (HAD…	21	11 genes (out of 54) are annotated as Mimiviridae. One of them (gene_509) is DNA topoisomerase II (NCLDV core gene).
		PON_NCLDV_Bin_65_10	gene_683	MENNTTEGEIEQHNMEDDYLLHDQEKISVEKTVEGLLNESVGNFIDNLENPYANTLEDPDDNTLEDTDDTLENLYLPGNIKKVHADGTYDIDFEDGTMGLGVPEEHIRKAKKSNSKFSVDNKLDEVPGDNNFNDIIDKVDYITDKNFNELVNILMNDNALSTMLIDMINRNKYGNKYPSIMTKKNSNDTKSPKTFLYTNSYSSDEPKHNYEDDYEDDRERERFCSIS	54409	root;cellular organisms;Eukaryota;Stramenopiles;Pelagophyceae;Pelagomonadales	60.4	NA	NA	NA	32	0 genes (out of 14) are annotated as Mimiviridae.
